# Supplementary material for: Estimation of linkage disequilibrium and analysis of genetic diversity in Korean chicken lines
Source: PLoS One. 2018 Feb 9;13(2):e0192063. doi: 10.1371/journal.pone.0192063 (PMC5806858; doi:10.1371/journal.pone.0192063)
Supplement: S1 Table — (XLSX) [file pone.0192063.s001.xlsx]

## Sheet: Sheet1
Institute	Group	Line code	Origin	Description
		(No.)
National Institute of Animal Science (NIAS)	KNC (Korean native chicken)	NR (7)	Korean native chicken	Purebred of Red brown
		NY (6)	Korean native chicken	Purebred of Yellow brown
	IAC (imported and adapted purebred)	NC (6)	Rhode Island red	imported in 1960s and maintained purebred
		ND (6)	Rhode Island red
		NS (6)	Cornish
		NH (6)	Cornish
Hanhyup (commercial company)	Commercial chicken	HH (23)	Hanhyup H line	Originated from same breed
		HF (23)	Hanhyup F line
		HG (23)	Hanhyup G line	Originated from same breed
		HV (23)	Hanhyup V line
		HS (23)	Hanhyup S line	Originated from same breed
		HW (23)	Hanhyup W line
		HY (7)	Hanhyup Y line	-
		HA (7)	Hanhyup A line	-
