# Supplementary material for: Estimation of linkage disequilibrium and analysis of genetic diversity in Korean chicken lines
Source: PLoS One. 2018 Feb 9;13(2):e0192063. doi: 10.1371/journal.pone.0192063 (PMC5806858; doi:10.1371/journal.pone.0192063)
Supplement: S2 File — (BIM) [file pone.0192063.s005.bim]

1	AX-75442064	0	31491	G	A
1	AX-75445978	0	33367	G	A
1	AX-75454925	0	37788	T	C
1	AX-75456096	0	38379	A	G
1	AX-80834308	0	40236	C	G
1	AX-75469048	0	44436	G	A
1	AX-75473490	0	46375	G	A
1	AX-75476077	0	47470	A	G
1	AX-75491518	0	54851	T	G
1	AX-75492867	0	55517	T	C
1	AX-75503048	0	60185	A	G
1	AX-80801943	0	63698	C	G
1	AX-75511883	0	64501	A	G
1	AX-75512660	0	64857	G	T
1	AX-75512807	0	64940	G	A
1	AX-75183735	0	66822	T	C
1	AX-75516334	0	67037	T	C
1	AX-80918936	0	68822	G	C
1	AX-75524517	0	71373	A	G
1	AX-75540488	0	79177	C	T
1	AX-75543559	0	80646	T	C
1	AX-75548194	0	82768	A	G
1	AX-75551319	0	84287	T	C
1	AX-75551865	0	84571	T	G
1	AX-81000674	0	88215	G	C
1	AX-80878265	0	89045	G	C
1	AX-75563461	0	90206	T	C
1	AX-75197633	0	97359	C	A
1	AX-75198124	0	97654	T	G
1	AX-77282899	0	98854	T	C
1	AX-80866801	0	98868	A	T
1	AX-80882824	0	100147	G	C
1	AX-75204641	0	100414	C	A
1	AX-75213027	0	104212	G	A
1	AX-80822728	0	104423	C	G
1	AX-80813207	0	108221	G	C
1	AX-75224627	0	109819	C	T
1	AX-75231977	0	113219	A	G
1	AX-80954546	0	114624	C	G
1	AX-75235484	0	114815	T	C
1	AX-75241406	0	117615	T	C
1	AX-80994571	0	121242	G	C
1	AX-75249257	0	121481	A	G
1	AX-75258382	0	125628	T	G
1	AX-75269749	0	130770	G	A
1	AX-75287027	0	139041	T	C
1	AX-75288008	0	139490	C	T
1	AX-75288512	0	139715	T	C
1	AX-75288557	0	139736	G	A
1	AX-75293926	0	142655	A	G
1	AX-75297155	0	144342	A	G
1	AX-75299712	0	145617	G	A
1	AX-75318459	0	154896	T	G
1	AX-75323363	0	157329	G	A
1	AX-75332781	0	161312	G	A
1	AX-75337632	0	163419	A	C
1	AX-75339274	0	164125	T	C
1	AX-75343609	0	165928	G	A
1	AX-75350992	0	168942	A	G
1	AX-75360509	0	172900	C	T
1	AX-75360997	0	173121	T	G
1	AX-75383823	0	182042	T	C
1	AX-75386155	0	182852	A	G
1	AX-75386747	0	183080	A	G
1	AX-75401979	0	188551	T	C
1	AX-75402551	0	190699	G	T
1	AX-75402870	0	192286	A	G
1	AX-75403803	0	196861	C	T
1	AX-75403843	0	197071	T	G
1	AX-75403989	0	197956	T	C
1	AX-75404244	0	199124	G	A
1	AX-75404987	0	202647	C	T
1	AX-75405119	0	203309	T	G
1	AX-75405639	0	205652	T	C
1	AX-75405658	0	205734	A	G
1	AX-75405955	0	207207	G	A
1	AX-80976922	0	209813	A	T
1	AX-75406653	0	210619	A	G
1	AX-75406848	0	211531	G	A
1	AX-75407850	0	216602	A	G
1	AX-75408180	0	218143	T	C
1	AX-75408349	0	219015	T	C
1	AX-75409259	0	223456	A	G
1	AX-75409696	0	225627	T	C
1	AX-75410056	0	227454	A	G
1	AX-75411238	0	233026	A	G
1	AX-75411839	0	235902	A	G
1	AX-75411950	0	236465	A	G
1	AX-75413072	0	242082	T	C
1	AX-75413353	0	243493	T	C
1	AX-75413643	0	245050	T	C
1	AX-80889405	0	251156	C	G
1	AX-75415112	0	252614	C	T
1	AX-75415445	0	254188	T	C
1	AX-75415500	0	254421	G	A
1	AX-75415801	0	255868	G	T
1	AX-75416591	0	259613	A	G
1	AX-75416629	0	259769	T	C
1	AX-80810982	0	264922	G	C
1	AX-75418260	0	267761	C	A
1	AX-75418442	0	268648	T	C
1	AX-75419472	0	273441	A	G
1	AX-75421029	0	281397	T	C
1	AX-75422330	0	287752	A	G
1	AX-75422385	0	287996	C	T
1	AX-75422608	0	289124	A	G
1	AX-80760990	0	294351	C	G
1	AX-75424311	0	297824	A	G
1	AX-75425002	0	301372	A	G
1	AX-75425524	0	303776	C	T
1	AX-75425785	0	305182	A	G
1	AX-75426361	0	308065	A	G
1	AX-75426569	0	309208	T	C
1	AX-75426623	0	309463	T	G
1	AX-75426893	0	310924	T	C
1	AX-75427627	0	314376	A	G
1	AX-75428099	0	316758	G	A
1	AX-75428626	0	319699	A	G
1	AX-75429086	0	322224	C	T
1	AX-75429617	0	324699	G	T
1	AX-75429654	0	324853	A	G
1	AX-80848932	0	330023	C	G
1	AX-75431077	0	331272	G	A
1	AX-75431079	0	331286	A	G
1	AX-75431841	0	335059	T	C
1	AX-75432357	0	337428	A	G
1	AX-75433048	0	340346	A	G
1	AX-75433295	0	341422	G	A
1	AX-75433609	0	342856	T	C
1	AX-75433956	0	344356	A	C
1	AX-75434952	0	348743	C	T
1	AX-75435335	0	350369	T	G
1	AX-75435584	0	351412	C	A
1	AX-75436735	0	356525	A	G
1	AX-75436777	0	356726	A	C
1	AX-75437608	0	360443	G	T
1	AX-75438683	0	365738	T	C
1	AX-75438919	0	366885	T	G
1	AX-75440477	0	373950	C	T
1	AX-75440503	0	374054	A	G
1	AX-75442600	0	383800	A	G
1	AX-80932634	0	384353	C	G
1	AX-75443226	0	386680	T	C
1	AX-75443339	0	387211	C	A
1	AX-75448070	0	411024	A	C
1	AX-80933073	0	411505	G	C
1	AX-75448386	0	412743	T	G
1	AX-75449519	0	418735	T	C
1	AX-75449729	0	420003	T	C
1	AX-75449788	0	420369	T	C
1	AX-75452529	0	430434	C	A
1	AX-80766938	0	431258	C	G
1	AX-75453643	0	435804	A	C
1	AX-75454497	0	439621	A	G
1	AX-75456341	0	448965	G	A
1	AX-75456390	0	449213	G	A
1	AX-75456785	0	451023	A	C
1	AX-75457589	0	455022	G	A
1	AX-80885618	0	462336	G	C
1	AX-75460025	0	466730	A	G
1	AX-75460612	0	469377	G	A
1	AX-75460998	0	471197	T	C
1	AX-75461223	0	472268	A	G
1	AX-75461435	0	473183	A	G
1	AX-75461855	0	475460	T	C
1	AX-75462306	0	477772	G	A
1	AX-75465012	0	490944	C	A
1	AX-75465206	0	491857	G	A
1	AX-75465698	0	494037	A	G
1	AX-75466105	0	496038	A	G
1	AX-75466717	0	499069	T	C
1	AX-75467934	0	506959	C	A
1	AX-75468437	0	509448	A	G
1	AX-75468895	0	511528	G	A
1	AX-75470211	0	517585	A	G
1	AX-80956427	0	517647	T	A
1	AX-75470334	0	518079	C	T
1	AX-75470962	0	520906	G	A
1	AX-75471139	0	521708	C	T
1	AX-75471946	0	525118	T	C
1	AX-75472378	0	526902	A	G
1	AX-75473684	0	532477	A	G
1	AX-75474062	0	534026	T	G
1	AX-75474089	0	534130	A	G
1	AX-75476225	0	543317	T	C
1	AX-75477263	0	548822	A	G
1	AX-75477347	0	549264	T	C
1	AX-75478117	0	552875	A	G
1	AX-75478957	0	556981	C	A
1	AX-75480426	0	563730	A	C
1	AX-75480578	0	564358	T	C
1	AX-75480848	0	565456	A	C
1	AX-75481504	0	568578	A	G
1	AX-75482194	0	571882	C	T
1	AX-75482348	0	572667	A	C
1	AX-75482871	0	575230	T	C
1	AX-75483345	0	577390	A	G
1	AX-75484899	0	584304	A	G
1	AX-75486084	0	590004	T	C
1	AX-80863702	0	605254	C	G
1	AX-75489451	0	606481	T	C
1	AX-75490054	0	609468	A	G
1	AX-75490556	0	611963	T	C
1	AX-75490576	0	612037	C	T
1	AX-75490713	0	612718	T	C
1	AX-75491510	0	616373	G	A
1	AX-75492287	0	620349	T	C
1	AX-75493102	0	624173	A	G
1	AX-75493632	0	626859	C	T
1	AX-75493994	0	628603	T	C
1	AX-75495222	0	634505	T	C
1	AX-75495238	0	634575	A	G
1	AX-75495750	0	637105	C	A
1	AX-75495767	0	637192	C	T
1	AX-80969823	0	641791	T	A
1	AX-75497485	0	644818	T	C
1	AX-75498055	0	647386	A	C
1	AX-75498168	0	647948	A	G
1	AX-75498831	0	650862	A	G
1	AX-75499555	0	654086	C	A
1	AX-75499581	0	654180	T	C
1	AX-75499759	0	654880	T	C
1	AX-75500434	0	657785	G	A
1	AX-80803137	0	659315	C	G
1	AX-75500906	0	659983	A	C
1	AX-75501139	0	661011	T	C
1	AX-75501503	0	662610	A	G
1	AX-75502555	0	667608	C	T
1	AX-75502775	0	668568	C	T
1	AX-75503000	0	669533	A	G
1	AX-75503263	0	670747	G	A
1	AX-75504075	0	674422	C	T
1	AX-75504601	0	676763	C	T
1	AX-75504823	0	677776	T	C
1	AX-75506828	0	687295	T	C
1	AX-75507863	0	692625	G	A
1	AX-75508640	0	696304	C	T
1	AX-75508687	0	696504	G	A
1	AX-75510356	0	704102	T	C
1	AX-75511163	0	707570	G	A
1	AX-75511697	0	712002	A	G
1	AX-75512838	0	717449	G	A
1	AX-75513695	0	722217	G	A
1	AX-75514056	0	724437	T	C
1	AX-80953021	0	729133	T	A
1	AX-75516342	0	738339	T	C
1	AX-75516963	0	742441	A	G
1	AX-75517482	0	746218	C	T
1	AX-75517535	0	746485	G	T
1	AX-75517888	0	748923	C	T
1	AX-75518327	0	751248	C	T
1	AX-75518874	0	754267	C	T
1	AX-75519696	0	758515	A	G
1	AX-80898311	0	766244	G	C
1	AX-75521526	0	767105	A	G
1	AX-75521920	0	769133	G	A
1	AX-75522390	0	771499	A	G
1	AX-80966390	0	772208	G	C
1	AX-75522612	0	773348	T	C
1	AX-75523203	0	776141	T	C
1	AX-75524488	0	781522	T	C
1	AX-75524528	0	781711	C	T
1	AX-75525531	0	786356	A	G
1	AX-75525754	0	787378	C	T
1	AX-75526800	0	792571	T	G
1	AX-75527653	0	796606	A	G
1	AX-75527730	0	796911	A	G
1	AX-75528581	0	801090	G	A
1	AX-75528961	0	802886	G	A
1	AX-75530332	0	809754	A	G
1	AX-75531254	0	814251	C	T
1	AX-75531384	0	814931	T	C
1	AX-75531959	0	817797	A	C
1	AX-75531982	0	817869	A	G
1	AX-75532628	0	821376	A	G
1	AX-75533200	0	825267	A	G
1	AX-75534394	0	831004	A	G
1	AX-75536603	0	842002	C	A
1	AX-75537050	0	844228	G	A
1	AX-75539203	0	853896	T	C
1	AX-75539605	0	855663	T	C
1	AX-75540106	0	858014	T	C
1	AX-75540504	0	859732	A	G
1	AX-75541388	0	863872	G	A
1	AX-75541570	0	865201	T	C
1	AX-75541584	0	865250	T	C
1	AX-80988968	0	866480	T	A
1	AX-75541871	0	866589	C	T
1	AX-75542565	0	869871	T	C
1	AX-75542816	0	871110	A	C
1	AX-75543420	0	873728	T	C
1	AX-75543835	0	875547	T	C
1	AX-75543986	0	876233	G	A
1	AX-75543991	0	876244	A	G
1	AX-75544755	0	879437	T	C
1	AX-75545184	0	881416	A	G
1	AX-75545731	0	883985	T	C
1	AX-75546465	0	887916	A	G
1	AX-75547633	0	893133	A	G
1	AX-80995062	0	893343	G	C
1	AX-75548421	0	896645	A	G
1	AX-75548538	0	897091	T	C
1	AX-75548661	0	897642	A	G
1	AX-80896807	0	899348	G	C
1	AX-75549266	0	900375	A	G
1	AX-80962707	0	901824	G	C
1	AX-75550477	0	906371	G	T
1	AX-75551735	0	913033	A	G
1	AX-75552847	0	918450	C	T
1	AX-75553227	0	920394	G	A
1	AX-75553564	0	922234	T	G
1	AX-75554048	0	924945	T	C
1	AX-75554116	0	925289	T	C
1	AX-75555723	0	932737	T	C
1	AX-75556592	0	937452	T	C
1	AX-75556656	0	937796	T	C
1	AX-75557329	0	941115	A	G
1	AX-75558337	0	946012	C	T
1	AX-75558769	0	948087	A	G
1	AX-75559227	0	950205	G	A
1	AX-75559378	0	950819	T	C
1	AX-75560435	0	955419	T	C
1	AX-75562025	0	963038	T	C
1	AX-75562789	0	966592	T	C
1	AX-75563032	0	967937	C	T
1	AX-75564191	0	973387	C	T
1	AX-80811150	0	979312	G	C
1	AX-75565978	0	980534	A	G
1	AX-75566422	0	982374	A	G
1	AX-75567464	0	986496	G	A
1	AX-75567879	0	988397	T	C
1	AX-75184778	0	989382	A	G
1	AX-75184779	0	989431	C	T
1	AX-75186550	0	991012	T	C
1	AX-80950969	0	993672	A	T
1	AX-75188191	0	997782	C	T
1	AX-75188957	0	1003228	T	C
1	AX-75189412	0	1005178	A	G
1	AX-75189949	0	1007590	T	C
1	AX-75190390	0	1009533	T	C
1	AX-75190714	0	1010848	T	G
1	AX-75191554	0	1014817	C	T
1	AX-75192567	0	1019138	A	G
1	AX-75192800	0	1020211	G	T
1	AX-75193913	0	1024909	T	C
1	AX-75195253	0	1030916	C	T
1	AX-75195731	0	1032967	T	C
1	AX-75195738	0	1032980	A	G
1	AX-75196328	0	1035601	A	G
1	AX-80809394	0	1040023	G	C
1	AX-75198310	0	1045375	T	C
1	AX-75198478	0	1046092	C	T
1	AX-80820217	0	1047444	A	T
1	AX-75199953	0	1052407	A	G
1	AX-75200306	0	1053859	T	G
1	AX-80919897	0	1056964	A	T
1	AX-75203242	0	1066085	A	G
1	AX-80962029	0	1070133	C	G
1	AX-80916362	0	1071128	G	C
1	AX-75206853	0	1082058	C	T
1	AX-75206961	0	1082455	A	G
1	AX-75207571	0	1085475	C	T
1	AX-75208370	0	1089166	T	C
1	AX-75209842	0	1096021	C	T
1	AX-75209988	0	1096768	T	C
1	AX-75210324	0	1098422	T	C
1	AX-75211967	0	1105369	T	C
1	AX-75213188	0	1110750	G	T
1	AX-75213685	0	1113114	A	G
1	AX-75213754	0	1113438	C	T
1	AX-75214553	0	1117287	A	G
1	AX-80923676	0	1117928	T	A
1	AX-75216036	0	1123888	T	C
1	AX-75216139	0	1124365	A	C
1	AX-75216364	0	1125206	G	A
1	AX-75218183	0	1134069	C	T
1	AX-75218482	0	1135633	T	C
1	AX-75221073	0	1147250	G	A
1	AX-75221115	0	1147448	T	C
1	AX-75221842	0	1151980	A	G
1	AX-75222447	0	1155330	C	T
1	AX-75223434	0	1160187	T	C
1	AX-75223515	0	1160610	G	T
1	AX-75225024	0	1168101	T	G
1	AX-75226094	0	1172937	G	A
1	AX-75227484	0	1179271	C	A
1	AX-80800494	0	1185565	G	C
1	AX-75229212	0	1187250	G	A
1	AX-75229732	0	1189720	G	A
1	AX-75229812	0	1190094	T	C
1	AX-75230303	0	1192370	A	G
1	AX-75230724	0	1194358	C	T
1	AX-75231684	0	1198795	C	A
1	AX-75232765	0	1203895	C	A
1	AX-75232997	0	1204877	T	G
1	AX-75234455	0	1211470	T	C
1	AX-77279357	0	1213834	G	A
1	AX-80747884	0	1219277	C	G
1	AX-75236389	0	1219844	A	G
1	AX-75236989	0	1223486	C	T
1	AX-75237232	0	1224545	G	A
1	AX-75238384	0	1230074	A	G
1	AX-75238621	0	1231157	T	C
1	AX-75238642	0	1231220	C	T
1	AX-75238812	0	1232049	C	A
1	AX-75238922	0	1232601	T	C
1	AX-75240343	0	1239049	T	C
1	AX-75241058	0	1242457	C	T
1	AX-80795303	0	1243595	G	C
1	AX-75243496	0	1254184	T	C
1	AX-75243763	0	1255394	G	A
1	AX-75244632	0	1259569	T	C
1	AX-75245519	0	1263971	C	T
1	AX-80861621	0	1265846	T	A
1	AX-75246493	0	1269544	T	C
1	AX-80779133	0	1272632	C	G
1	AX-80898292	0	1277872	C	G
1	AX-75248938	0	1281203	G	T
1	AX-75249280	0	1282797	C	A
1	AX-75249740	0	1285121	G	A
1	AX-75251883	0	1294870	A	C
1	AX-75252453	0	1297327	A	G
1	AX-75253740	0	1302907	A	G
1	AX-75253763	0	1303012	G	A
1	AX-75254412	0	1306043	A	G
1	AX-75254585	0	1306772	G	A
1	AX-75255117	0	1309151	T	C
1	AX-75255130	0	1309233	G	A
1	AX-75255232	0	1309685	A	G
1	AX-75255556	0	1311155	T	C
1	AX-75256570	0	1315725	A	G
1	AX-75257295	0	1319116	G	T
1	AX-75258857	0	1326372	C	T
1	AX-80863204	0	1328276	A	T
1	AX-75259850	0	1330848	C	T
1	AX-75259941	0	1331255	C	T
1	AX-75260842	0	1335466	T	C
1	AX-75261054	0	1336350	G	A
1	AX-75261909	0	1340323	T	C
1	AX-75262256	0	1341875	T	C
1	AX-75262927	0	1344810	A	G
1	AX-75263340	0	1346571	A	C
1	AX-75264127	0	1349883	A	C
1	AX-75264332	0	1350817	A	G
1	AX-80847347	0	1357508	C	G
1	AX-75265802	0	1358197	A	G
1	AX-75266548	0	1361607	T	C
1	AX-75267611	0	1366439	C	T
1	AX-75267954	0	1367893	G	T
1	AX-75268249	0	1369202	G	T
1	AX-77279358	0	1369296	C	T
1	AX-75269578	0	1374882	T	C
1	AX-75269867	0	1376141	G	A
1	AX-75273116	0	1390734	T	C
1	AX-75275376	0	1402899	G	A
1	AX-75275647	0	1404050	A	G
1	AX-75276120	0	1406333	A	G
1	AX-80979619	0	1407557	G	C
1	AX-75276629	0	1409519	T	C
1	AX-75277163	0	1412797	C	T
1	AX-75277548	0	1415416	T	C
1	AX-80889277	0	1416798	G	C
1	AX-75277960	0	1417951	T	C
1	AX-75278921	0	1422218	A	G
1	AX-75279074	0	1422812	T	C
1	AX-75279405	0	1424132	T	C
1	AX-75280775	0	1429662	C	T
1	AX-75281468	0	1432661	G	A
1	AX-75281496	0	1432802	C	T
1	AX-75282293	0	1436496	T	C
1	AX-75283196	0	1440600	C	T
1	AX-75283830	0	1443308	T	C
1	AX-75284970	0	1448623	A	G
1	AX-75286043	0	1453572	C	T
1	AX-75286048	0	1453601	T	C
1	AX-75286698	0	1456745	T	C
1	AX-75290089	0	1472368	T	C
1	AX-75290734	0	1475921	G	A
1	AX-75291285	0	1479263	A	G
1	AX-75291884	0	1483000	A	G
1	AX-75293112	0	1489563	T	C
1	AX-75293592	0	1492323	T	C
1	AX-75294270	0	1496423	G	A
1	AX-75294557	0	1497645	T	C
1	AX-80948219	0	1501384	A	T
1	AX-75295684	0	1503727	G	A
1	AX-75295855	0	1504651	A	G
1	AX-75296051	0	1505572	T	C
1	AX-75296488	0	1507730	G	T
1	AX-75296873	0	1509894	A	G
1	AX-75296882	0	1509914	G	T
1	AX-80964272	0	1515590	T	A
1	AX-75298134	0	1516786	T	C
1	AX-75298165	0	1516940	T	C
1	AX-75298662	0	1519452	C	T
1	AX-75301131	0	1530042	C	T
1	AX-75301246	0	1530565	C	T
1	AX-75301804	0	1533122	A	G
1	AX-75302774	0	1537608	G	A
1	AX-75302908	0	1538197	G	T
1	AX-75303027	0	1538757	A	G
1	AX-75303877	0	1542432	T	C
1	AX-75304776	0	1546707	C	T
1	AX-75305442	0	1549705	T	C
1	AX-75308185	0	1561510	C	T
1	AX-75308540	0	1562973	T	C
1	AX-75309212	0	1566467	C	T
1	AX-75310304	0	1571722	G	A
1	AX-75311890	0	1579374	C	T
1	AX-75323328	0	1641044	A	G
1	AX-75323744	0	1643107	C	T
1	AX-75324227	0	1645436	G	A
1	AX-75324594	0	1647119	A	G
1	AX-75325001	0	1648842	T	C
1	AX-80862072	0	1649520	C	G
1	AX-77279360	0	1654050	A	C
1	AX-75326343	0	1654609	C	T
1	AX-75326781	0	1656486	T	C
1	AX-75327132	0	1657904	G	A
1	AX-75327320	0	1658694	G	A
1	AX-75327441	0	1659242	A	G
1	AX-75327894	0	1661138	T	C
1	AX-75328149	0	1662188	C	A
1	AX-75328895	0	1665401	C	T
1	AX-75329244	0	1666835	A	G
1	AX-75330477	0	1671789	C	T
1	AX-75331698	0	1676822	G	A
1	AX-75332583	0	1680204	A	C
1	AX-75333324	0	1683248	T	C
1	AX-75333875	0	1685512	T	C
1	AX-75333969	0	1685869	T	C
1	AX-75334675	0	1689043	A	G
1	AX-75335489	0	1692619	T	C
1	AX-75336447	0	1696923	T	C
1	AX-75337202	0	1700051	T	C
1	AX-75337757	0	1702572	A	G
1	AX-75338141	0	1704255	A	G
1	AX-75338290	0	1704915	A	C
1	AX-80917184	0	1705055	C	G
1	AX-75338859	0	1707475	C	A
1	AX-75339186	0	1708809	C	T
1	AX-75339618	0	1710611	T	C
1	AX-75340298	0	1713492	G	A
1	AX-75341009	0	1716656	T	C
1	AX-75341339	0	1718112	C	A
1	AX-75342445	0	1722632	T	C
1	AX-75343839	0	1728064	G	T
1	AX-75344280	0	1729920	C	A
1	AX-75344748	0	1731845	C	T
1	AX-75345534	0	1735280	A	C
1	AX-75345735	0	1736126	T	C
1	AX-80853636	0	1738527	G	C
1	AX-75346382	0	1738883	T	C
1	AX-75347672	0	1744227	T	C
1	AX-75348131	0	1746007	T	C
1	AX-75349220	0	1750638	C	A
1	AX-75349655	0	1752253	A	G
1	AX-75349707	0	1752424	T	C
1	AX-75350485	0	1755404	A	G
1	AX-80914609	0	1756179	C	G
1	AX-75351371	0	1758805	G	A
1	AX-75351545	0	1759551	A	G
1	AX-75351563	0	1759622	C	T
1	AX-80823554	0	1763426	G	C
1	AX-75353063	0	1765970	T	C
1	AX-75353260	0	1766886	T	C
1	AX-75353771	0	1768935	C	T
1	AX-80925473	0	1772306	A	T
1	AX-75354683	0	1772362	T	C
1	AX-75354799	0	1772867	T	C
1	AX-75355126	0	1774247	A	G
1	AX-80863783	0	1774364	C	G
1	AX-75356042	0	1777936	A	G
1	AX-75356770	0	1781149	G	A
1	AX-75357104	0	1782589	A	G
1	AX-75357814	0	1785572	T	G
1	AX-75357832	0	1785660	C	T
1	AX-75357925	0	1786047	A	G
1	AX-75358867	0	1790057	G	A
1	AX-75359944	0	1794503	A	C
1	AX-80830158	0	1797181	A	T
1	AX-80938561	0	1799141	C	G
1	AX-75362091	0	1803506	C	T
1	AX-75362258	0	1804232	A	C
1	AX-75362508	0	1805259	C	T
1	AX-75362907	0	1806885	G	A
1	AX-80766004	0	1811416	T	A
1	AX-75364109	0	1811824	A	G
1	AX-75365103	0	1815774	C	T
1	AX-75365168	0	1816007	A	G
1	AX-77285003	0	1816131	T	C
1	AX-75366207	0	1820084	T	C
1	AX-75367180	0	1824375	A	C
1	AX-75367489	0	1825465	G	A
1	AX-75367529	0	1825574	T	C
1	AX-75367818	0	1826684	A	G
1	AX-75374099	0	1851720	T	G
1	AX-75374357	0	1852653	C	T
1	AX-80779664	0	1854278	T	A
1	AX-75379197	0	1870945	C	A
1	AX-75379903	0	1873889	C	T
1	AX-75380110	0	1874572	A	G
1	AX-75381157	0	1878570	A	C
1	AX-75382909	0	1885288	A	G
1	AX-75383239	0	1886326	T	G
1	AX-75384184	0	1889608	T	C
1	AX-75384440	0	1890528	A	G
1	AX-80791337	0	1894850	T	A
1	AX-75386074	0	1896157	T	C
1	AX-75386205	0	1896616	C	T
1	AX-75386256	0	1896822	A	G
1	AX-75386608	0	1898168	T	C
1	AX-75387904	0	1903933	G	A
1	AX-75388169	0	1905035	C	T
1	AX-75388220	0	1905251	C	T
1	AX-75388315	0	1905643	A	G
1	AX-75389550	0	1910917	C	A
1	AX-75389637	0	1911228	G	A
1	AX-75184141	0	1914457	A	G
1	AX-75184144	0	1914798	T	G
1	AX-75390789	0	1915560	T	C
1	AX-81002008	0	1915606	A	T
1	AX-75391371	0	1917447	A	C
1	AX-75391386	0	1917501	A	G
1	AX-75391530	0	1917989	G	A
1	AX-75392032	0	1919708	C	T
1	AX-75392558	0	1921696	G	A
1	AX-80780542	0	1922749	A	T
1	AX-75393825	0	1926082	G	A
1	AX-75394623	0	1928596	T	C
1	AX-75395951	0	1932937	A	G
1	AX-75397021	0	1937203	G	A
1	AX-75397456	0	1938891	G	A
1	AX-75398337	0	1942060	T	C
1	AX-75399094	0	1944371	A	G
1	AX-75400303	0	1948451	C	A
1	AX-75402603	0	1977239	T	C
1	AX-75402681	0	1981247	C	A
1	AX-75402709	0	1982762	A	G
1	AX-75402782	0	1986138	G	A
1	AX-75402845	0	1989466	G	A
1	AX-75402852	0	1989656	T	C
1	AX-75402885	0	1991843	T	C
1	AX-75402939	0	1994479	A	C
1	AX-75402961	0	1995519	C	A
1	AX-75403020	0	1998978	A	G
1	AX-80820040	0	2000615	C	G
1	AX-75403086	0	2002682	C	T
1	AX-75403134	0	2004807	A	C
1	AX-75403145	0	2005152	T	C
1	AX-80909953	0	2007787	C	G
1	AX-75403280	0	2011909	T	C
1	AX-80951837	0	2012415	A	T
1	AX-75403334	0	2014733	A	G
1	AX-75403456	0	2020405	C	T
1	AX-75403468	0	2020745	A	G
1	AX-75403496	0	2022038	C	T
1	AX-75403605	0	2027055	G	A
1	AX-75403689	0	2030729	C	T
1	AX-75403720	0	2032398	A	G
1	AX-80794413	0	2034491	T	A
1	AX-75403777	0	2035063	A	G
1	AX-75403854	0	2039056	G	A
1	AX-75403910	0	2042805	T	C
1	AX-77277399	0	2043021	A	G
1	AX-75403948	0	2045341	C	T
1	AX-75403963	0	2046012	A	G
1	AX-80968377	0	2051219	T	A
1	AX-75404126	0	2053779	C	A
1	AX-75404168	0	2055717	G	A
1	AX-75404266	0	2060015	T	C
1	AX-75404293	0	2061341	G	T
1	AX-75404388	0	2065897	G	A
1	AX-75404478	0	2069812	G	A
1	AX-75404487	0	2070247	T	C
1	AX-75404502	0	2070826	G	A
1	AX-75404505	0	2070883	T	C
1	AX-75404544	0	2072658	A	G
1	AX-75404591	0	2075137	G	A
1	AX-75404593	0	2075243	G	T
1	AX-75404613	0	2075952	G	A
1	AX-75404649	0	2077712	A	G
1	AX-75404761	0	2083846	A	G
1	AX-75404798	0	2085385	G	A
1	AX-80810768	0	2086253	C	G
1	AX-75404831	0	2087056	T	C
1	AX-75404837	0	2087256	G	A
1	AX-75404939	0	2092228	A	G
1	AX-75404998	0	2094925	T	C
1	AX-75405059	0	2097915	A	G
1	AX-75405064	0	2098143	G	A
1	AX-80892946	0	2101487	T	A
1	AX-75405150	0	2101891	G	A
1	AX-75405201	0	2104015	T	G
1	AX-75405205	0	2104185	T	C
1	AX-75405301	0	2108610	T	C
1	AX-75405361	0	2111407	A	C
1	AX-75405392	0	2112975	A	G
1	AX-75405511	0	2118926	T	G
1	AX-80959260	0	2122329	G	C
1	AX-75405622	0	2123769	G	A
1	AX-75405752	0	2129177	G	A
1	AX-75405874	0	2135797	T	C
1	AX-80918352	0	2138133	C	G
1	AX-75405926	0	2138621	A	G
1	AX-75406019	0	2143181	G	A
1	AX-75406037	0	2143883	G	A
1	AX-80859796	0	2144596	T	A
1	AX-75406097	0	2146608	T	C
1	AX-75406145	0	2149461	C	T
1	AX-75406165	0	2149961	T	C
1	AX-75406176	0	2150490	A	G
1	AX-75406211	0	2152494	T	C
1	AX-75406241	0	2153906	C	T
1	AX-75406246	0	2154100	A	G
1	AX-75406250	0	2154270	T	C
1	AX-75406367	0	2160501	A	C
1	AX-75406377	0	2161021	T	C
1	AX-75406384	0	2161277	C	T
1	AX-75406441	0	2164191	G	A
1	AX-75406457	0	2165131	C	T
1	AX-75406460	0	2165446	T	C
1	AX-75406510	0	2167657	A	G
1	AX-75406605	0	2172287	C	A
1	AX-75406671	0	2175010	C	T
1	AX-75406766	0	2179674	T	C
1	AX-75406797	0	2180820	A	C
1	AX-75406884	0	2184973	A	G
1	AX-75406919	0	2186339	T	C
1	AX-75406964	0	2188529	G	A
1	AX-75406981	0	2189493	T	C
1	AX-75407003	0	2190736	A	G
1	AX-75407039	0	2192534	A	G
1	AX-75407083	0	2195481	A	G
1	AX-75407092	0	2195944	C	T
1	AX-75407132	0	2197845	T	C
1	AX-75407197	0	2201063	A	G
1	AX-80887554	0	2201619	C	G
1	AX-75407234	0	2202633	T	C
1	AX-75407296	0	2206062	T	C
1	AX-80988646	0	2206206	C	G
1	AX-75407336	0	2208031	G	A
1	AX-75407390	0	2210654	A	G
1	AX-75407404	0	2211125	C	T
1	AX-75407488	0	2215713	G	T
1	AX-75407542	0	2218199	G	A
1	AX-75407554	0	2218726	C	T
1	AX-80923847	0	2220886	G	C
1	AX-80867271	0	2225370	G	C
1	AX-75407723	0	2227260	C	T
1	AX-77284897	0	2236650	T	G
1	AX-75407956	0	2238151	T	C
1	AX-75407972	0	2239185	A	G
1	AX-75407985	0	2239571	C	T
1	AX-75408062	0	2244084	T	C
1	AX-75408082	0	2245323	G	A
1	AX-75408086	0	2245464	A	C
1	AX-75408097	0	2246082	C	T
1	AX-75408185	0	2249589	G	A
1	AX-75408215	0	2251337	G	T
1	AX-75408218	0	2251397	A	G
1	AX-75408239	0	2252393	A	G
1	AX-75408240	0	2252439	G	A
1	AX-75408283	0	2254859	G	A
1	AX-75408307	0	2255945	A	G
1	AX-75408364	0	2258783	G	A
1	AX-75408368	0	2259018	T	C
1	AX-75408399	0	2260747	C	T
1	AX-80974004	0	2264044	C	G
1	AX-75408490	0	2265422	T	C
1	AX-75408540	0	2267677	T	C
1	AX-75408601	0	2271265	G	A
1	AX-75408626	0	2272291	C	T
1	AX-75408629	0	2272455	C	T
1	AX-75408677	0	2274587	T	C
1	AX-75408719	0	2276518	G	A
1	AX-75408764	0	2278972	C	T
1	AX-75408769	0	2279253	C	T
1	AX-75408820	0	2281245	C	T
1	AX-75408867	0	2283549	A	C
1	AX-75408887	0	2284463	G	A
1	AX-75408969	0	2287936	C	T
1	AX-75408974	0	2288239	T	C
1	AX-75409001	0	2289376	T	C
1	AX-80945969	0	2292101	G	C
1	AX-75409189	0	2299194	T	G
1	AX-75409210	0	2300010	T	G
1	AX-75409258	0	2302393	A	G
1	AX-75409270	0	2302769	G	T
1	AX-75409289	0	2303570	G	T
1	AX-75409310	0	2304732	T	C
1	AX-75409372	0	2307585	T	C
1	AX-75409395	0	2308650	A	G
1	AX-80820831	0	2312933	C	G
1	AX-80764519	0	2312988	G	C
1	AX-75409504	0	2314285	G	A
1	AX-75409546	0	2316547	C	A
1	AX-75409638	0	2321117	A	G
1	AX-75409814	0	2329957	T	C
1	AX-75409844	0	2331430	C	T
1	AX-75409882	0	2333222	C	T
1	AX-75409968	0	2338131	A	G
1	AX-75409970	0	2338242	C	A
1	AX-75410064	0	2342729	T	G
1	AX-75410091	0	2344057	T	C
1	AX-75410101	0	2344773	T	C
1	AX-75410210	0	2349656	T	C
1	AX-75410262	0	2352121	A	G
1	AX-75410326	0	2354530	G	A
1	AX-75410366	0	2356118	A	G
1	AX-75410396	0	2357174	G	A
1	AX-75410443	0	2359593	C	T
1	AX-75410532	0	2364254	A	G
1	AX-75410566	0	2365774	T	C
1	AX-80739674	0	2366228	G	C
1	AX-75184966	0	2371054	T	C
1	AX-75410712	0	2372130	A	G
1	AX-75410722	0	2372686	C	T
1	AX-75411001	0	2386549	A	G
1	AX-75411032	0	2387970	C	T
1	AX-75411148	0	2393633	T	G
1	AX-75411179	0	2395211	G	A
1	AX-75411209	0	2397088	G	A
1	AX-75411263	0	2399367	G	A
1	AX-80929977	0	2400516	C	G
1	AX-75411320	0	2401789	A	C
1	AX-75411331	0	2402167	G	A
1	AX-75411363	0	2404000	G	A
1	AX-75411416	0	2407029	A	G
1	AX-75411511	0	2411148	G	A
1	AX-75411608	0	2415733	G	A
1	AX-80781149	0	2416488	G	C
1	AX-75411634	0	2416733	C	T
1	AX-75411647	0	2417834	A	G
1	AX-75411678	0	2419451	T	G
1	AX-75411787	0	2424503	A	G
1	AX-75411937	0	2432064	A	G
1	AX-75411992	0	2434758	G	A
1	AX-75412037	0	2436826	C	T
1	AX-75412093	0	2440153	C	A
1	AX-75412132	0	2441977	G	A
1	AX-75412245	0	2447416	G	A
1	AX-75412272	0	2448801	G	A
1	AX-75412368	0	2453114	C	T
1	AX-75412413	0	2455375	A	G
1	AX-75412425	0	2455817	T	C
1	AX-75412478	0	2458309	T	C
1	AX-80880814	0	2458591	C	G
1	AX-75412514	0	2460204	T	G
1	AX-75412565	0	2462657	C	A
1	AX-80813360	0	2464137	T	A
1	AX-75412834	0	2475948	A	C
1	AX-75412841	0	2476255	T	G
1	AX-80796379	0	2477664	G	C
1	AX-75412911	0	2479662	A	G
1	AX-75412945	0	2480997	G	A
1	AX-75412981	0	2482477	T	C
1	AX-75413030	0	2484681	C	T
1	AX-77277397	0	2485545	G	A
1	AX-75413057	0	2487921	A	G
1	AX-75413117	0	2490454	A	G
1	AX-80942274	0	2490548	A	T
1	AX-75413200	0	2494677	T	C
1	AX-75413201	0	2495078	A	G
1	AX-75413219	0	2497121	T	C
1	AX-75413288	0	2500124	A	G
1	AX-75413377	0	2504255	A	G
1	AX-75413407	0	2505565	T	C
1	AX-80812423	0	2506474	A	T
1	AX-75413497	0	2510102	C	T
1	AX-80858616	0	2510220	C	G
1	AX-75413546	0	2512965	G	A
1	AX-75413594	0	2515818	T	C
1	AX-75413692	0	2521031	G	A
1	AX-75413726	0	2522659	A	G
1	AX-75413752	0	2524061	G	T
1	AX-75413755	0	2524797	T	G
1	AX-75413782	0	2527708	T	C
1	AX-75413825	0	2530436	C	T
1	AX-75413856	0	2531811	T	C
1	AX-75413903	0	2533863	C	T
1	AX-75413981	0	2537509	T	C
1	AX-75413997	0	2538128	C	T
1	AX-75414095	0	2543133	A	C
1	AX-75414194	0	2548071	G	A
1	AX-75414238	0	2550176	C	T
1	AX-75414332	0	2554898	T	G
1	AX-75414340	0	2555329	T	C
1	AX-75414368	0	2556612	A	G
1	AX-75414417	0	2559088	G	A
1	AX-75414504	0	2563402	A	G
1	AX-75414600	0	2568356	C	T
1	AX-75414605	0	2568641	T	C
1	AX-75414700	0	2573846	C	T
1	AX-80942555	0	2575312	T	A
1	AX-75414838	0	2580434	T	C
1	AX-80826122	0	2588992	G	C
1	AX-75415026	0	2590466	C	T
1	AX-75415042	0	2591148	C	T
1	AX-75415099	0	2593610	A	G
1	AX-80913919	0	2597830	G	C
1	AX-75415195	0	2597874	C	T
1	AX-75415216	0	2598832	T	G
1	AX-75415299	0	2602016	A	G
1	AX-80754310	0	2606930	C	G
1	AX-75415459	0	2610382	C	A
1	AX-80927513	0	2614835	C	G
1	AX-75415714	0	2622267	C	T
1	AX-75415831	0	2627824	G	T
1	AX-75415953	0	2633497	T	C
1	AX-75415954	0	2633557	G	A
1	AX-75415967	0	2633948	T	C
1	AX-75416039	0	2637128	T	C
1	AX-75416047	0	2637392	T	C
1	AX-75416069	0	2638465	A	C
1	AX-75416208	0	2645504	G	A
1	AX-75416226	0	2646598	G	A
1	AX-75416311	0	2650853	C	T
1	AX-75416357	0	2652665	G	A
1	AX-75416442	0	2656789	G	A
1	AX-75416444	0	2656967	A	G
1	AX-75416502	0	2659655	A	G
1	AX-75416554	0	2662303	T	C
1	AX-75416731	0	2670359	C	T
1	AX-75416822	0	2675490	A	G
1	AX-75416919	0	2680141	C	T
1	AX-75416928	0	2680498	T	C
1	AX-75416958	0	2682257	A	G
1	AX-75417020	0	2685551	C	T
1	AX-75417137	0	2691374	G	T
1	AX-75417184	0	2693544	G	A
1	AX-75417217	0	2695475	C	A
1	AX-75417232	0	2696096	A	G
1	AX-75417318	0	2699585	G	T
1	AX-75417323	0	2699941	G	A
1	AX-75417366	0	2702003	A	G
1	AX-75417431	0	2705408	C	T
1	AX-75417441	0	2705762	T	G
1	AX-75417476	0	2707969	C	T
1	AX-75417486	0	2708600	A	G
1	AX-75417501	0	2709319	T	C
1	AX-75417577	0	2713528	T	C
1	AX-75417981	0	2732154	A	G
1	AX-75417986	0	2732323	A	G
1	AX-75418453	0	2754794	A	G
1	AX-80974593	0	2755098	C	G
1	AX-75418519	0	2757971	T	C
1	AX-75418597	0	2761702	A	G
1	AX-75418603	0	2761884	G	A
1	AX-80928624	0	2764298	A	T
1	AX-75418668	0	2764909	C	T
1	AX-75418736	0	2767754	G	A
1	AX-77277395	0	2775183	T	C
1	AX-75418930	0	2776497	G	A
1	AX-75418959	0	2777830	G	A
1	AX-75419057	0	2782207	G	A
1	AX-75419121	0	2785003	C	T
1	AX-80832777	0	2793218	G	C
1	AX-75419317	0	2794290	A	G
1	AX-75419394	0	2798469	G	T
1	AX-75419398	0	2798565	G	A
1	AX-75419477	0	2802405	T	G
1	AX-75419593	0	2807663	C	T
1	AX-75419606	0	2808040	A	C
1	AX-75419710	0	2812290	C	T
1	AX-75419737	0	2813205	C	T
1	AX-75419791	0	2816030	A	G
1	AX-75419845	0	2818504	A	G
1	AX-75419919	0	2821915	C	T
1	AX-75420011	0	2825705	C	T
1	AX-75420047	0	2827543	G	T
1	AX-80921615	0	2829962	A	T
1	AX-75420101	0	2831297	G	T
1	AX-75420103	0	2832694	C	T
1	AX-75420192	0	2839078	A	G
1	AX-75420245	0	2841545	A	G
1	AX-80810996	0	2843754	C	G
1	AX-75420356	0	2847301	G	T
1	AX-77277393	0	2848289	C	T
1	AX-75420420	0	2850508	A	G
1	AX-75420435	0	2851471	T	C
1	AX-75420448	0	2852156	C	T
1	AX-75420452	0	2852383	G	A
1	AX-80809043	0	2855266	C	G
1	AX-75420534	0	2856425	C	T
1	AX-75420596	0	2859399	T	C
1	AX-75420653	0	2861719	A	G
1	AX-75420683	0	2863577	A	G
1	AX-80816553	0	2868863	A	T
1	AX-75420827	0	2870890	T	G
1	AX-75185142	0	2871174	C	T
1	AX-75420853	0	2872223	A	C
1	AX-75420869	0	2873348	A	G
1	AX-80868448	0	2877042	A	T
1	AX-75420949	0	2877387	C	T
1	AX-80798890	0	2881157	T	A
1	AX-75421019	0	2881344	T	C
1	AX-75421087	0	2885055	A	C
1	AX-75421369	0	2900305	A	G
1	AX-75421551	0	2908962	T	C
1	AX-75421611	0	2911856	T	C
1	AX-75421638	0	2913000	G	T
1	AX-75421718	0	2916887	T	C
1	AX-75421851	0	2922696	A	G
1	AX-75421919	0	2925317	A	G
1	AX-75421956	0	2927379	A	G
1	AX-75422007	0	2930067	G	T
1	AX-75422112	0	2934589	A	C
1	AX-75422186	0	2937832	G	A
1	AX-75422201	0	2938374	G	A
1	AX-75422215	0	2939446	T	C
1	AX-75422236	0	2940711	T	C
1	AX-75422341	0	2945977	T	C
1	AX-80866365	0	2950656	A	T
1	AX-75422552	0	2956094	T	C
1	AX-75422590	0	2958225	C	T
1	AX-75422628	0	2960394	T	G
1	AX-80789076	0	2961712	A	T
1	AX-80837836	0	2963310	G	C
1	AX-75422686	0	2963939	A	G
1	AX-75422761	0	2967571	A	G
1	AX-75422804	0	2969711	T	C
1	AX-75422805	0	2969802	G	A
1	AX-75422850	0	2971985	T	G
1	AX-75422890	0	2974505	C	T
1	AX-75422951	0	2977765	T	C
1	AX-80918341	0	2981900	G	C
1	AX-80855280	0	2985947	G	C
1	AX-75423165	0	2989485	C	A
1	AX-75423290	0	2995883	A	G
1	AX-75423387	0	3000525	T	G
1	AX-75423426	0	3002721	A	G
1	AX-75423483	0	3005392	T	C
1	AX-75423503	0	3006445	T	C
1	AX-80841050	0	3008465	C	G
1	AX-80792245	0	3010011	G	C
1	AX-75423610	0	3011579	G	T
1	AX-80835266	0	3014824	C	G
1	AX-75423836	0	3022272	C	T
1	AX-75423845	0	3022831	A	C
1	AX-75423945	0	3027817	A	G
1	AX-75423955	0	3028215	T	C
1	AX-75424020	0	3031159	A	G
1	AX-75424077	0	3034270	C	T
1	AX-75424097	0	3035206	T	C
1	AX-80992930	0	3039924	G	C
1	AX-75424208	0	3041201	G	A
1	AX-75424262	0	3043860	C	T
1	AX-75424472	0	3055684	A	C
1	AX-75424487	0	3056418	G	A
1	AX-75424613	0	3062421	T	C
1	AX-75424790	0	3071532	T	C
1	AX-80782605	0	3076630	T	A
1	AX-75424924	0	3077222	C	T
1	AX-75425003	0	3081662	T	C
1	AX-75425041	0	3083457	A	G
1	AX-75425071	0	3085259	A	C
1	AX-75425094	0	3086321	C	T
1	AX-75425187	0	3090446	C	T
1	AX-75425203	0	3091037	T	C
1	AX-80790571	0	3091327	A	T
1	AX-75425216	0	3091411	A	C
1	AX-75425251	0	3092731	G	A
1	AX-75425421	0	3100640	C	T
1	AX-75425470	0	3103349	G	A
1	AX-75425553	0	3107261	C	T
1	AX-75425559	0	3107689	G	T
1	AX-75425610	0	3110330	A	C
1	AX-75425656	0	3113057	G	A
1	AX-75425673	0	3113998	A	G
1	AX-75425734	0	3116735	G	A
1	AX-75425772	0	3119007	T	C
1	AX-75425818	0	3121655	G	T
1	AX-75425839	0	3122798	C	T
1	AX-75425871	0	3124214	T	G
1	AX-75425938	0	3127319	C	T
1	AX-75425979	0	3129106	C	T
1	AX-75425985	0	3129288	C	T
1	AX-75426036	0	3132209	T	C
1	AX-75426050	0	3132715	C	T
1	AX-75426091	0	3135031	T	C
1	AX-75426122	0	3136748	A	G
1	AX-75426123	0	3136782	A	G
1	AX-75426201	0	3141479	A	G
1	AX-75426226	0	3142872	A	G
1	AX-75426315	0	3146408	A	G
1	AX-75426324	0	3146677	A	G
1	AX-75426368	0	3148870	T	C
1	AX-75426451	0	3153175	A	G
1	AX-75426481	0	3154971	A	C
1	AX-75426525	0	3157248	G	A
1	AX-75426646	0	3163417	A	G
1	AX-75426660	0	3164138	C	T
1	AX-75185083	0	3164528	G	A
1	AX-75426706	0	3165977	C	T
1	AX-75426756	0	3168293	T	C
1	AX-75426816	0	3172917	T	C
1	AX-75426858	0	3175348	C	T
1	AX-75426859	0	3175430	C	T
1	AX-75426951	0	3179974	G	T
1	AX-75427009	0	3182715	G	A
1	AX-75427052	0	3184531	T	C
1	AX-80802391	0	3184862	G	C
1	AX-75427211	0	3191279	C	T
1	AX-75427261	0	3193322	A	G
1	AX-75427279	0	3194228	G	A
1	AX-75427398	0	3200361	G	A
1	AX-75427416	0	3201038	C	T
1	AX-75427515	0	3205394	T	C
1	AX-75427520	0	3205761	C	T
1	AX-75427522	0	3205803	A	G
1	AX-75427612	0	3210752	G	A
1	AX-75427619	0	3211252	T	C
1	AX-75427623	0	3211377	A	G
1	AX-75427671	0	3214444	T	C
1	AX-75427762	0	3218895	T	C
1	AX-75428102	0	3235628	C	T
1	AX-75428104	0	3235875	G	A
1	AX-75428132	0	3237690	T	C
1	AX-75428135	0	3237808	A	G
1	AX-75428379	0	3251128	C	T
1	AX-75428407	0	3253061	G	A
1	AX-75428436	0	3254617	T	C
1	AX-75428515	0	3258785	A	G
1	AX-75428521	0	3258943	T	C
1	AX-75428628	0	3265144	A	C
1	AX-75428678	0	3267740	C	T
1	AX-75428693	0	3268889	C	T
1	AX-75428700	0	3269453	A	G
1	AX-75428777	0	3273298	G	A
1	AX-80830499	0	3276657	C	G
1	AX-75428835	0	3276811	C	T
1	AX-75428859	0	3278662	A	G
1	AX-75428867	0	3279122	A	G
1	AX-75428880	0	3280039	C	A
1	AX-80792583	0	3281862	G	C
1	AX-75429001	0	3286168	T	C
1	AX-75429019	0	3287103	A	C
1	AX-75429022	0	3287212	T	C
1	AX-75429077	0	3289628	T	C
1	AX-75429114	0	3291901	T	G
1	AX-75429167	0	3294367	C	T
1	AX-75429220	0	3296724	C	T
1	AX-75429289	0	3299873	G	T
1	AX-75429376	0	3303706	C	T
1	AX-75429381	0	3303964	G	A
1	AX-75429399	0	3304672	T	C
1	AX-75429479	0	3308400	A	C
1	AX-75429564	0	3312256	G	A
1	AX-75429594	0	3313735	T	C
1	AX-75429643	0	3315901	C	A
1	AX-75429683	0	3318040	A	G
1	AX-75429752	0	3321787	A	C
1	AX-75429854	0	3326164	C	A
1	AX-75429874	0	3327033	G	A
1	AX-75429924	0	3329461	A	G
1	AX-75429973	0	3331958	A	C
1	AX-80885687	0	3335738	T	A
1	AX-75430093	0	3336973	A	G
1	AX-75430229	0	3342680	G	T
1	AX-75430234	0	3342871	G	A
1	AX-75430367	0	3349441	C	T
1	AX-80889907	0	3353238	G	C
1	AX-75430493	0	3354794	C	T
1	AX-75430544	0	3356910	C	T
1	AX-75430552	0	3357171	A	G
1	AX-75430668	0	3362219	G	A
1	AX-75430696	0	3363320	G	A
1	AX-75430744	0	3365089	T	C
1	AX-75430759	0	3365641	T	C
1	AX-75430804	0	3367703	C	T
1	AX-75430843	0	3369462	A	G
1	AX-75430848	0	3369941	A	G
1	AX-80915252	0	3375359	G	C
1	AX-75431057	0	3379670	A	G
1	AX-75431114	0	3382091	T	G
1	AX-75431129	0	3382659	C	T
1	AX-75431190	0	3385599	C	T
1	AX-80740205	0	3389667	T	A
1	AX-75431335	0	3393535	T	C
1	AX-75431371	0	3395176	A	G
1	AX-75431404	0	3397036	C	A
1	AX-80982715	0	3400529	A	T
1	AX-75431491	0	3401353	T	C
1	AX-75431565	0	3405643	A	G
1	AX-75431588	0	3407085	A	G
1	AX-75431659	0	3409903	G	A
1	AX-75431662	0	3410047	T	C
1	AX-80771005	0	3413130	A	T
1	AX-75431750	0	3414311	G	A
1	AX-80842274	0	3418037	G	C
1	AX-75431870	0	3419863	T	C
1	AX-80840182	0	3425797	G	C
1	AX-75432034	0	3427967	G	A
1	AX-75432083	0	3430211	G	A
1	AX-75432098	0	3430929	G	T
1	AX-80767825	0	3433021	G	C
1	AX-75432441	0	3445818	T	C
1	AX-75432590	0	3452629	C	T
1	AX-75432656	0	3454663	T	G
1	AX-75432828	0	3462365	A	G
1	AX-75433024	0	3470247	C	T
1	AX-75433217	0	3478638	A	G
1	AX-75433435	0	3489145	T	G
1	AX-75433458	0	3490254	C	T
1	AX-75433569	0	3494396	A	G
1	AX-75433657	0	3498299	C	T
1	AX-75433702	0	3500153	A	G
1	AX-80900532	0	3503644	A	T
1	AX-75433789	0	3503782	A	G
1	AX-75433804	0	3504514	A	C
1	AX-80974741	0	3507104	T	A
1	AX-75433919	0	3509698	C	T
1	AX-75433947	0	3511120	C	A
1	AX-75433966	0	3511831	A	G
1	AX-75433987	0	3512897	A	G
1	AX-75434150	0	3519884	T	C
1	AX-75434180	0	3521352	G	A
1	AX-75434188	0	3521541	C	T
1	AX-75434281	0	3525666	T	G
1	AX-75434357	0	3528300	G	A
1	AX-75434418	0	3531348	C	T
1	AX-80996011	0	3537433	T	A
1	AX-75434573	0	3538200	G	T
1	AX-75434590	0	3538876	T	C
1	AX-75434742	0	3545442	A	C
1	AX-75434801	0	3548102	A	G
1	AX-75434865	0	3551122	G	A
1	AX-75434971	0	3556032	G	A
1	AX-75434988	0	3556679	C	T
1	AX-75435083	0	3560403	T	C
1	AX-75435109	0	3561568	A	C
1	AX-75435165	0	3564367	T	C
1	AX-75435213	0	3566448	C	T
1	AX-75435305	0	3570129	G	A
1	AX-75435395	0	3573977	T	G
1	AX-75435473	0	3577405	T	C
1	AX-75435548	0	3580727	T	C
1	AX-80968996	0	3581841	G	C
1	AX-75435756	0	3589425	A	G
1	AX-80751535	0	3592572	T	A
1	AX-75435847	0	3593728	G	A
1	AX-75436019	0	3600981	G	T
1	AX-75185033	0	3605403	T	C
1	AX-75436146	0	3606604	T	C
1	AX-75436202	0	3609136	C	A
1	AX-75436238	0	3610849	T	C
1	AX-75436276	0	3612667	C	T
1	AX-75436484	0	3621938	A	G
1	AX-75436501	0	3622625	A	G
1	AX-75436963	0	3643363	G	A
1	AX-75437120	0	3650079	G	A
1	AX-75437130	0	3650728	C	T
1	AX-75437181	0	3652968	A	G
1	AX-75437805	0	3681841	T	C
1	AX-75437933	0	3688354	T	C
1	AX-80744036	0	3688899	A	T
1	AX-75437988	0	3691113	C	A
1	AX-75438091	0	3696312	G	A
1	AX-75438124	0	3698035	G	A
1	AX-75438207	0	3702117	G	T
1	AX-75438209	0	3702130	A	G
1	AX-75438242	0	3704157	A	G
1	AX-75438346	0	3709195	T	C
1	AX-75438365	0	3710109	G	A
1	AX-75438438	0	3713147	C	A
1	AX-75438458	0	3714518	G	A
1	AX-75438477	0	3715401	G	A
1	AX-75438546	0	3718376	C	T
1	AX-75438682	0	3725269	A	G
1	AX-75438704	0	3725961	G	A
1	AX-75438800	0	3730614	G	A
1	AX-75439028	0	3741687	G	A
1	AX-75439321	0	3756107	A	G
1	AX-75439469	0	3763661	C	T
1	AX-75439600	0	3769470	A	G
1	AX-75439643	0	3771260	T	C
1	AX-75439653	0	3771847	G	A
1	AX-75439854	0	3780251	G	A
1	AX-75440015	0	3787375	G	A
1	AX-75440297	0	3799698	G	A
1	AX-75440331	0	3801321	G	A
1	AX-75440375	0	3803170	A	C
1	AX-75440386	0	3803486	G	A
1	AX-75440436	0	3805662	T	C
1	AX-75440523	0	3809032	C	T
1	AX-75440826	0	3823197	C	A
1	AX-80826313	0	3831752	T	A
1	AX-75441003	0	3832384	G	A
1	AX-75441010	0	3832595	T	G
1	AX-75441016	0	3832754	C	T
1	AX-75441033	0	3833160	T	C
1	AX-75441391	0	3850508	G	A
1	AX-77283183	0	3853268	C	T
1	AX-75441452	0	3853566	C	T
1	AX-80806564	0	3854354	A	T
1	AX-80785734	0	3857160	C	G
1	AX-75441613	0	3860872	C	T
1	AX-75441614	0	3860897	A	C
1	AX-75441666	0	3863511	A	C
1	AX-75441879	0	3873458	G	T
1	AX-75441973	0	3878112	C	T
1	AX-75442334	0	3893950	A	G
1	AX-75442613	0	3906520	T	C
1	AX-75442730	0	3912393	C	T
1	AX-75442774	0	3914607	A	G
1	AX-75442793	0	3915414	T	C
1	AX-75442802	0	3915702	A	G
1	AX-75442916	0	3921164	T	C
1	AX-75443109	0	3930123	T	C
1	AX-75443119	0	3930438	A	G
1	AX-75443747	0	3962427	A	G
1	AX-75445027	0	3965382	A	C
1	AX-75445030	0	3965436	A	G
1	AX-75445034	0	3965542	A	G
1	AX-75445159	0	3970745	G	A
1	AX-75445201	0	3972352	T	G
1	AX-75445331	0	3977247	C	A
1	AX-80810199	0	4006738	G	C
1	AX-75447950	0	4008091	G	A
1	AX-75448032	0	4011863	A	G
1	AX-75448113	0	4015319	A	C
1	AX-75448170	0	4018203	G	A
1	AX-75448253	0	4024208	C	A
1	AX-75448332	0	4027644	T	C
1	AX-75448338	0	4028220	G	A
1	AX-75448349	0	4028923	C	T
1	AX-75448399	0	4031117	G	A
1	AX-75448777	0	4052540	A	G
1	AX-75449061	0	4067677	A	G
1	AX-75449141	0	4070965	C	T
1	AX-75449158	0	4071854	A	C
1	AX-75449211	0	4074789	G	A
1	AX-75449495	0	4088973	G	A
1	AX-75449710	0	4101569	G	A
1	AX-75449742	0	4103986	G	A
1	AX-75449812	0	4108129	A	G
1	AX-75449835	0	4109278	G	A
1	AX-75449901	0	4111831	G	A
1	AX-75450234	0	4126505	T	C
1	AX-75450303	0	4129993	G	A
1	AX-75450403	0	4134633	C	A
1	AX-75450434	0	4136357	T	C
1	AX-75450785	0	4152401	G	T
1	AX-75451032	0	4163803	C	T
1	AX-75451357	0	4177997	C	T
1	AX-75451387	0	4179123	C	A
1	AX-75451519	0	4185184	G	A
1	AX-75451529	0	4185507	G	A
1	AX-75451558	0	4186970	A	G
1	AX-75451580	0	4188619	A	G
1	AX-75451643	0	4191385	T	C
1	AX-75451657	0	4192215	A	G
1	AX-80919774	0	4196403	A	T
1	AX-75451815	0	4199819	T	C
1	AX-75451821	0	4200009	T	C
1	AX-75451958	0	4206228	G	A
1	AX-75452238	0	4219779	A	G
1	AX-75452331	0	4223831	T	C
1	AX-75452459	0	4230350	A	G
1	AX-75452582	0	4235926	T	C
1	AX-75452607	0	4236559	C	T
1	AX-80804814	0	4256634	G	C
1	AX-75453193	0	4264107	G	A
1	AX-75453261	0	4267207	G	A
1	AX-75453283	0	4268286	C	T
1	AX-75453288	0	4268572	G	A
1	AX-75453444	0	4276961	A	G
1	AX-75453466	0	4278456	A	G
1	AX-75453606	0	4285240	A	C
1	AX-75453698	0	4289145	C	T
1	AX-75453835	0	4295242	A	C
1	AX-80860926	0	4296009	G	C
1	AX-75453957	0	4301384	A	G
1	AX-75453999	0	4303052	A	G
1	AX-75454040	0	4304643	G	A
1	AX-80878330	0	4306413	G	C
1	AX-75454216	0	4312837	C	T
1	AX-75454296	0	4316914	G	T
1	AX-75454336	0	4318560	A	G
1	AX-75454372	0	4320575	A	G
1	AX-75454413	0	4321929	A	G
1	AX-75454576	0	4329117	A	G
1	AX-75454631	0	4331690	G	A
1	AX-75455001	0	4351019	G	A
1	AX-75455010	0	4351427	T	C
1	AX-75455372	0	4369455	T	G
1	AX-75455529	0	4377008	T	C
1	AX-75455701	0	4386154	C	T
1	AX-75455861	0	4393463	C	T
1	AX-75455876	0	4394258	T	C
1	AX-75455892	0	4395149	C	T
1	AX-75456068	0	4404572	C	T
1	AX-75456264	0	4415241	C	T
1	AX-75456309	0	4417254	T	C
1	AX-75456310	0	4417315	A	C
1	AX-75456459	0	4424569	G	T
1	AX-75456470	0	4425495	C	T
1	AX-75456578	0	4430501	T	G
1	AX-80739089	0	4433016	T	A
1	AX-75184125	0	4434094	C	T
1	AX-75456674	0	4434637	T	C
1	AX-80936724	0	4435543	C	G
1	AX-75456715	0	4436410	G	A
1	AX-80870860	0	4441482	C	G
1	AX-75456900	0	4445417	C	T
1	AX-75457135	0	4458273	T	C
1	AX-75457227	0	4461934	G	A
1	AX-75457404	0	4470725	A	C
1	AX-75457451	0	4473174	G	A
1	AX-75457528	0	4476736	T	C
1	AX-75457562	0	4478413	T	C
1	AX-75457616	0	4480398	T	G
1	AX-75457676	0	4483544	G	A
1	AX-75457677	0	4483558	T	C
1	AX-75457698	0	4484642	C	T
1	AX-75457733	0	4486631	C	T
1	AX-80920218	0	4492490	A	T
1	AX-75457863	0	4493266	C	T
1	AX-75457991	0	4499222	A	G
1	AX-75457997	0	4499502	C	T
1	AX-80765834	0	4500264	A	T
1	AX-75458059	0	4502680	C	T
1	AX-75458079	0	4503494	C	T
1	AX-75458178	0	4508669	A	G
1	AX-75458200	0	4509527	T	C
1	AX-80784700	0	4515966	A	T
1	AX-75458479	0	4522537	G	A
1	AX-75458507	0	4523709	A	G
1	AX-75458590	0	4527795	T	C
1	AX-75458663	0	4531171	A	G
1	AX-75458697	0	4532597	G	T
1	AX-75458724	0	4534022	A	G
1	AX-75458903	0	4542897	C	T
1	AX-75459020	0	4548176	G	A
1	AX-75459246	0	4558185	G	A
1	AX-75459247	0	4558257	G	A
1	AX-75459674	0	4577344	A	G
1	AX-80837287	0	4578261	T	A
1	AX-80856505	0	4580762	G	C
1	AX-75459828	0	4587283	C	T
1	AX-75459833	0	4587393	C	T
1	AX-75459847	0	4588014	G	A
1	AX-75459918	0	4591333	A	G
1	AX-75459972	0	4594120	C	T
1	AX-75459981	0	4594480	C	T
1	AX-75459990	0	4595006	T	C
1	AX-75460067	0	4598401	C	T
1	AX-75460225	0	4605259	A	G
1	AX-75460302	0	4608278	C	T
1	AX-75460400	0	4613201	T	C
1	AX-80873949	0	4617382	T	A
1	AX-75460507	0	4617916	A	G
1	AX-75460769	0	4630541	C	T
1	AX-75460921	0	4638011	T	C
1	AX-75460944	0	4638828	G	T
1	AX-75460954	0	4639254	T	C
1	AX-80844093	0	4640498	G	C
1	AX-80912932	0	4645500	T	A
1	AX-75461161	0	4648945	A	G
1	AX-75461211	0	4651137	C	T
1	AX-75461297	0	4655337	T	C
1	AX-75461360	0	4658052	T	C
1	AX-75461440	0	4661133	T	G
1	AX-75461450	0	4661613	T	G
1	AX-80997112	0	4664083	T	A
1	AX-75461542	0	4666776	G	T
1	AX-75461545	0	4666890	G	T
1	AX-75461571	0	4668428	T	G
1	AX-80860043	0	4679269	A	T
1	AX-75461929	0	4687652	T	C
1	AX-75462228	0	4702766	A	C
1	AX-80962032	0	4707404	A	T
1	AX-75462339	0	4708566	G	T
1	AX-75462433	0	4713733	G	A
1	AX-75462479	0	4716381	C	T
1	AX-75462706	0	4727161	G	A
1	AX-75463051	0	4743809	A	G
1	AX-75463099	0	4745863	A	G
1	AX-75185207	0	4746808	A	G
1	AX-75463266	0	4753830	G	A
1	AX-75463282	0	4754789	A	G
1	AX-75463375	0	4759027	C	T
1	AX-75463452	0	4762768	T	C
1	AX-75463814	0	4779849	A	G
1	AX-75463857	0	4782361	A	C
1	AX-75185498	0	4801810	C	A
1	AX-75464351	0	4807065	A	C
1	AX-75464648	0	4821513	G	A
1	AX-80764618	0	4821583	T	A
1	AX-75464834	0	4829955	A	G
1	AX-80918564	0	4831924	A	T
1	AX-75464898	0	4832791	C	T
1	AX-75464914	0	4833731	C	A
1	AX-75464930	0	4834543	T	G
1	AX-75465001	0	4837923	T	C
1	AX-75465006	0	4838171	T	C
1	AX-75465046	0	4840121	A	C
1	AX-75465047	0	4840172	A	G
1	AX-75465164	0	4845670	A	G
1	AX-75465183	0	4846629	T	C
1	AX-75465210	0	4847724	G	T
1	AX-75465317	0	4852761	A	C
1	AX-75465381	0	4855979	T	C
1	AX-75465417	0	4857949	T	C
1	AX-75465589	0	4865132	T	C
1	AX-75465660	0	4867986	T	C
1	AX-75465667	0	4868340	T	C
1	AX-75465804	0	4874114	A	C
1	AX-75465809	0	4874254	G	A
1	AX-75465889	0	4878685	T	C
1	AX-75465932	0	4881254	A	G
1	AX-75465997	0	4884534	G	T
1	AX-75466013	0	4885280	A	G
1	AX-75466095	0	4888958	C	T
1	AX-75466117	0	4890137	A	G
1	AX-75466150	0	4891779	C	T
1	AX-75466170	0	4892883	C	T
1	AX-75466662	0	4917569	C	T
1	AX-75466666	0	4917693	C	T
1	AX-75466699	0	4919220	G	A
1	AX-80934260	0	4925644	T	A
1	AX-80850947	0	4926265	A	T
1	AX-75466893	0	4928685	C	T
1	AX-75466967	0	4932323	A	G
1	AX-75467220	0	4945272	C	A
1	AX-75467264	0	4947342	T	C
1	AX-75467432	0	4957565	G	A
1	AX-75467451	0	4960553	G	A
1	AX-75467667	0	4974318	T	C
1	AX-75467724	0	4979728	T	G
1	AX-75467741	0	4985828	A	G
1	AX-75467818	0	4992769	A	G
1	AX-80752388	0	5009254	C	G
1	AX-75468204	0	5011988	C	T
1	AX-75468218	0	5012615	A	G
1	AX-75468279	0	5015095	C	A
1	AX-75468399	0	5021453	G	T
1	AX-75468410	0	5021832	C	T
1	AX-80915099	0	5024634	C	G
1	AX-75468593	0	5031220	G	A
1	AX-75468735	0	5038034	G	A
1	AX-75468751	0	5038655	C	T
1	AX-75468849	0	5042751	T	C
1	AX-75468898	0	5044461	G	T
1	AX-75469053	0	5051863	C	T
1	AX-75469070	0	5052712	C	T
1	AX-75469118	0	5055474	T	C
1	AX-75469159	0	5057297	C	T
1	AX-75469166	0	5057604	T	C
1	AX-75469221	0	5060260	A	G
1	AX-75469280	0	5062725	G	A
1	AX-75469306	0	5063785	T	C
1	AX-75469333	0	5065207	T	G
1	AX-75469352	0	5066265	C	T
1	AX-75469383	0	5067701	G	A
1	AX-75469387	0	5067794	G	A
1	AX-75469402	0	5068637	T	C
1	AX-81003330	0	5070338	T	A
1	AX-75469443	0	5070950	A	C
1	AX-75469630	0	5080285	T	C
1	AX-75469656	0	5081097	T	C
1	AX-75469774	0	5086434	C	T
1	AX-80849098	0	5088205	T	A
1	AX-75469852	0	5089753	T	C
1	AX-75469934	0	5093048	T	C
1	AX-75470149	0	5102227	T	C
1	AX-75470161	0	5102774	A	G
1	AX-75470275	0	5107339	C	T
1	AX-80928794	0	5133359	C	G
1	AX-75470866	0	5133571	T	C
1	AX-75471244	0	5150492	G	A
1	AX-75471331	0	5153359	T	C
1	AX-75471339	0	5153806	G	A
1	AX-75471469	0	5159509	C	T
1	AX-75471496	0	5160380	A	G
1	AX-75471528	0	5161733	C	T
1	AX-75471640	0	5166382	A	G
1	AX-75471830	0	5174781	G	A
1	AX-75471852	0	5175674	A	G
1	AX-75472014	0	5183144	A	G
1	AX-75472028	0	5183736	C	T
1	AX-75472052	0	5184746	A	G
1	AX-75472100	0	5186848	C	T
1	AX-75472235	0	5192766	G	A
1	AX-75472249	0	5193283	A	G
1	AX-75472379	0	5198207	G	A
1	AX-80740833	0	5201705	A	T
1	AX-75472516	0	5204286	G	A
1	AX-75472564	0	5206264	A	G
1	AX-75472757	0	5213921	T	C
1	AX-75472916	0	5221038	A	G
1	AX-75473249	0	5235670	G	A
1	AX-75473344	0	5239434	C	T
1	AX-75473367	0	5240317	C	T
1	AX-80813297	0	5247092	G	C
1	AX-80769754	0	5252506	G	C
1	AX-80846131	0	5254674	A	T
1	AX-75473718	0	5255098	G	A
1	AX-75473775	0	5257201	T	C
1	AX-75473882	0	5262135	C	T
1	AX-75473948	0	5264567	C	A
1	AX-75473995	0	5266327	T	C
1	AX-75474004	0	5266674	G	A
1	AX-75474037	0	5268210	C	T
1	AX-75474141	0	5272858	A	G
1	AX-75474363	0	5282018	A	C
1	AX-75474445	0	5285667	G	A
1	AX-75474490	0	5287995	C	T
1	AX-75474625	0	5293040	A	G
1	AX-75474695	0	5295507	T	C
1	AX-75474803	0	5299678	C	T
1	AX-75474868	0	5302050	A	G
1	AX-75474923	0	5304098	T	C
1	AX-75474939	0	5304541	G	A
1	AX-75475039	0	5308346	T	C
1	AX-75475343	0	5320790	C	T
1	AX-75475347	0	5320872	T	C
1	AX-80814293	0	5322867	A	T
1	AX-75475389	0	5323013	C	T
1	AX-75475470	0	5327191	A	G
1	AX-75475545	0	5330982	A	G
1	AX-75475580	0	5332644	T	C
1	AX-75475640	0	5335923	G	A
1	AX-75475642	0	5336028	C	T
1	AX-80788421	0	5340635	C	G
1	AX-80828000	0	5341748	C	G
1	AX-75475825	0	5343773	G	A
1	AX-75475915	0	5348155	A	G
1	AX-75476041	0	5353493	T	C
1	AX-75476049	0	5353761	T	C
1	AX-75476093	0	5355858	G	A
1	AX-75476186	0	5360505	C	T
1	AX-80916381	0	5362765	G	C
1	AX-75476265	0	5364189	C	T
1	AX-80895406	0	5365642	C	G
1	AX-75476370	0	5369468	G	A
1	AX-75476458	0	5374101	G	T
1	AX-75476556	0	5378169	T	G
1	AX-75476615	0	5381892	A	C
1	AX-75476622	0	5382249	T	G
1	AX-80837552	0	5385093	T	A
1	AX-75476681	0	5385412	G	A
1	AX-75476691	0	5386026	A	G
1	AX-75476777	0	5390786	G	T
1	AX-75476865	0	5395369	A	G
1	AX-75476934	0	5398230	G	T
1	AX-75477026	0	5403529	C	T
1	AX-75477062	0	5405823	A	C
1	AX-75477180	0	5413167	A	C
1	AX-75477201	0	5414248	C	T
1	AX-80835294	0	5416698	T	A
1	AX-75477381	0	5423806	C	T
1	AX-75477555	0	5431634	C	A
1	AX-75477562	0	5431956	T	C
1	AX-75477596	0	5433881	G	A
1	AX-75477651	0	5436336	A	G
1	AX-75477669	0	5436916	T	C
1	AX-75477701	0	5438431	C	T
1	AX-75477878	0	5447041	A	G
1	AX-75478002	0	5453082	C	A
1	AX-75478082	0	5456477	C	T
1	AX-75478197	0	5462297	T	G
1	AX-75478437	0	5473404	T	C
1	AX-75478522	0	5478399	T	C
1	AX-75478647	0	5484491	T	G
1	AX-75478837	0	5492726	T	C
1	AX-75478893	0	5495584	G	A
1	AX-75478930	0	5497718	T	C
1	AX-75479010	0	5500962	T	C
1	AX-75479079	0	5503812	T	G
1	AX-75479247	0	5511600	C	T
1	AX-75479355	0	5516288	T	C
1	AX-80873624	0	5524176	A	T
1	AX-75479687	0	5531855	T	C
1	AX-77277429	0	5533221	A	C
1	AX-75479755	0	5535041	C	T
1	AX-75479791	0	5536871	C	T
1	AX-80957530	0	5540372	A	T
1	AX-75479885	0	5541044	T	C
1	AX-75480039	0	5547983	G	A
1	AX-75480061	0	5549066	G	A
1	AX-75480224	0	5556762	T	C
1	AX-75480245	0	5557777	G	A
1	AX-75480315	0	5561064	A	G
1	AX-80855969	0	5561263	T	A
1	AX-75480354	0	5563159	T	C
1	AX-75480415	0	5565978	G	T
1	AX-80742185	0	5566249	T	A
1	AX-80781007	0	5571788	C	G
1	AX-75480616	0	5574379	C	T
1	AX-75480621	0	5574710	A	G
1	AX-75480630	0	5575057	C	T
1	AX-75480713	0	5578575	A	C
1	AX-75480714	0	5578650	T	C
1	AX-77276288	0	5580158	T	C
1	AX-75480797	0	5581856	A	G
1	AX-75480833	0	5583004	G	A
1	AX-75480840	0	5583234	C	T
1	AX-75480857	0	5584181	C	A
1	AX-75480864	0	5584580	G	A
1	AX-80956030	0	5585200	T	A
1	AX-80836077	0	5587154	C	G
1	AX-75480968	0	5589236	T	C
1	AX-75480971	0	5589323	A	G
1	AX-75480994	0	5590452	T	C
1	AX-75481034	0	5592559	A	C
1	AX-75481081	0	5594855	C	T
1	AX-75481147	0	5597623	A	G
1	AX-75481195	0	5599387	G	A
1	AX-75481233	0	5601314	T	G
1	AX-80736849	0	5609338	A	T
1	AX-75481429	0	5610200	C	T
1	AX-75481435	0	5610584	C	A
1	AX-75481506	0	5614973	A	G
1	AX-75481612	0	5619292	A	C
1	AX-75481681	0	5622647	A	G
1	AX-75481714	0	5623926	G	A
1	AX-75481838	0	5630539	G	A
1	AX-75481965	0	5636609	G	T
1	AX-75481990	0	5637879	A	G
1	AX-75482013	0	5638772	C	A
1	AX-75482185	0	5647525	G	A
1	AX-75482288	0	5653004	A	G
1	AX-75482358	0	5656304	T	C
1	AX-75482440	0	5660722	A	G
1	AX-80767680	0	5664831	A	T
1	AX-75482560	0	5666522	C	T
1	AX-75482595	0	5667812	C	T
1	AX-75482616	0	5668899	A	G
1	AX-75482674	0	5671373	A	G
1	AX-75482676	0	5671517	T	C
1	AX-75482709	0	5673332	A	G
1	AX-75482730	0	5674458	G	A
1	AX-75482800	0	5677913	C	A
1	AX-75482905	0	5683024	A	G
1	AX-75483246	0	5698282	T	C
1	AX-80744016	0	5705657	T	A
1	AX-80875870	0	5706060	T	A
1	AX-75483529	0	5710478	T	C
1	AX-75483545	0	5711228	G	A
1	AX-75483651	0	5716179	T	C
1	AX-80757182	0	5716530	G	C
1	AX-75483766	0	5720794	A	G
1	AX-75483852	0	5725023	C	T
1	AX-75484004	0	5731571	C	T
1	AX-75484019	0	5732352	G	A
1	AX-75484185	0	5739961	C	T
1	AX-75484208	0	5741128	A	G
1	AX-75484306	0	5745688	G	T
1	AX-75484370	0	5748336	T	G
1	AX-80798020	0	5752662	G	C
1	AX-75484466	0	5753286	A	G
1	AX-80927942	0	5755868	G	C
1	AX-75484606	0	5759669	C	T
1	AX-75484793	0	5767901	C	T
1	AX-75484832	0	5769215	G	T
1	AX-75484904	0	5772213	A	G
1	AX-75485036	0	5777687	T	C
1	AX-75485084	0	5780096	T	C
1	AX-75485286	0	5789459	G	A
1	AX-75485421	0	5795815	A	G
1	AX-75485467	0	5798461	T	C
1	AX-75485474	0	5798645	C	T
1	AX-75485480	0	5799070	G	A
1	AX-75485508	0	5800625	C	T
1	AX-75485570	0	5804537	G	A
1	AX-77277426	0	5808733	G	A
1	AX-80948697	0	5810142	C	G
1	AX-80852040	0	5815088	T	A
1	AX-75485814	0	5816354	T	G
1	AX-75486244	0	5837418	T	C
1	AX-75486373	0	5843463	A	G
1	AX-75486389	0	5844241	A	G
1	AX-75486531	0	5850831	T	C
1	AX-75486532	0	5850952	A	G
1	AX-75486637	0	5856102	A	G
1	AX-75486645	0	5856328	C	T
1	AX-75486797	0	5863620	T	C
1	AX-75486802	0	5863863	T	C
1	AX-75486833	0	5865631	T	C
1	AX-75486891	0	5868427	A	G
1	AX-75486906	0	5869179	A	G
1	AX-75487040	0	5876297	T	C
1	AX-75487102	0	5879891	A	G
1	AX-75487125	0	5881557	C	A
1	AX-75487199	0	5884801	A	G
1	AX-80794772	0	5886061	C	G
1	AX-75487259	0	5887766	C	T
1	AX-75487286	0	5889125	C	T
1	AX-80841847	0	5889561	C	G
1	AX-80933646	0	5892286	T	A
1	AX-75487392	0	5894371	G	T
1	AX-75487395	0	5894563	G	A
1	AX-75487534	0	5900699	T	C
1	AX-75487554	0	5901792	G	A
1	AX-75487607	0	5905000	C	T
1	AX-75487661	0	5907579	C	T
1	AX-75487748	0	5911527	C	A
1	AX-75487796	0	5914199	C	T
1	AX-75487818	0	5915096	A	G
1	AX-75487824	0	5915345	T	C
1	AX-75487911	0	5919213	T	G
1	AX-75487984	0	5922220	T	C
1	AX-75488005	0	5922962	C	T
1	AX-75488095	0	5927046	T	G
1	AX-75488143	0	5929257	G	A
1	AX-75488161	0	5930070	G	A
1	AX-75488228	0	5932753	C	A
1	AX-75488264	0	5934362	C	T
1	AX-75488332	0	5937468	G	A
1	AX-75488341	0	5938088	T	C
1	AX-75488403	0	5941543	G	A
1	AX-75488488	0	5945640	C	T
1	AX-75488499	0	5946097	T	G
1	AX-80941806	0	5947048	T	A
1	AX-75488648	0	5952786	T	C
1	AX-80902588	0	5954131	G	C
1	AX-75488760	0	5958694	G	A
1	AX-75488797	0	5960709	T	C
1	AX-75488875	0	5964778	T	G
1	AX-75488952	0	5968603	A	G
1	AX-75488992	0	5970889	C	T
1	AX-75489057	0	5973999	C	T
1	AX-75489146	0	5979074	T	C
1	AX-75489390	0	5990597	T	C
1	AX-75489503	0	5996794	G	A
1	AX-75489551	0	5999152	G	A
1	AX-80746541	0	6000852	G	C
1	AX-80999560	0	6005941	A	T
1	AX-80865232	0	6007628	T	A
1	AX-75489801	0	6011622	C	T
1	AX-80994815	0	6016152	T	A
1	AX-75489974	0	6019904	A	C
1	AX-75489976	0	6019985	A	G
1	AX-75490095	0	6025973	C	A
1	AX-75490098	0	6026115	C	T
1	AX-75490101	0	6026192	T	G
1	AX-80810334	0	6032284	C	G
1	AX-75490234	0	6033353	G	A
1	AX-75490257	0	6034307	A	G
1	AX-75490336	0	6038209	T	C
1	AX-75490347	0	6038753	G	A
1	AX-75490443	0	6043350	T	G
1	AX-75490552	0	6048497	T	C
1	AX-77277425	0	6048747	C	T
1	AX-75490565	0	6049247	C	A
1	AX-75490581	0	6049918	C	T
1	AX-75490774	0	6059099	A	G
1	AX-75490818	0	6061360	T	C
1	AX-75490862	0	6063435	G	A
1	AX-80833319	0	6065409	G	C
1	AX-75490929	0	6066509	A	G
1	AX-75490978	0	6068659	A	C
1	AX-75491024	0	6070868	A	C
1	AX-75491030	0	6071204	G	A
1	AX-75491060	0	6072710	A	G
1	AX-80874875	0	6073708	C	G
1	AX-75491182	0	6077661	T	C
1	AX-75491184	0	6077728	G	A
1	AX-75491185	0	6077961	T	C
1	AX-75491283	0	6081664	A	C
1	AX-75491300	0	6082405	T	C
1	AX-75491323	0	6083455	T	C
1	AX-80825852	0	6089495	T	A
1	AX-75491479	0	6091348	C	T
1	AX-75491543	0	6094202	G	A
1	AX-75491590	0	6096800	C	T
1	AX-75491628	0	6098415	C	T
1	AX-75491663	0	6100058	T	G
1	AX-75491698	0	6101860	T	C
1	AX-80995210	0	6104070	T	A
1	AX-75491815	0	6107674	T	C
1	AX-75491903	0	6110842	T	C
1	AX-75491927	0	6115881	G	A
1	AX-75491930	0	6115944	T	C
1	AX-75491975	0	6118322	G	A
1	AX-75492040	0	6121437	C	T
1	AX-75492061	0	6122417	C	T
1	AX-75492123	0	6125097	C	T
1	AX-75492145	0	6125989	A	C
1	AX-80881920	0	6126049	C	G
1	AX-75492223	0	6129649	A	G
1	AX-75492295	0	6133149	T	C
1	AX-75492332	0	6134392	T	C
1	AX-75492383	0	6136527	A	C
1	AX-75492456	0	6140183	C	T
1	AX-80860506	0	6141052	T	A
1	AX-75492628	0	6148176	T	C
1	AX-75492638	0	6148672	A	G
1	AX-75492656	0	6149794	A	C
1	AX-80951639	0	6150757	G	C
1	AX-75492755	0	6154547	T	C
1	AX-75492787	0	6156117	G	A
1	AX-75492876	0	6160190	G	A
1	AX-75492949	0	6163237	A	G
1	AX-75493021	0	6167131	T	G
1	AX-80772457	0	6171415	A	T
1	AX-75493229	0	6176912	G	A
1	AX-75493293	0	6180100	A	C
1	AX-75493294	0	6180146	C	T
1	AX-75493349	0	6182857	T	C
1	AX-80814049	0	6184720	T	A
1	AX-75493461	0	6188716	C	T
1	AX-75493491	0	6190324	C	T
1	AX-75493549	0	6192714	G	T
1	AX-75493552	0	6192800	C	T
1	AX-75493593	0	6195087	T	C
1	AX-75493653	0	6198712	C	T
1	AX-75493654	0	6198816	C	T
1	AX-75493661	0	6199092	A	G
1	AX-75493732	0	6202484	C	T
1	AX-80898199	0	6203370	G	C
1	AX-75493764	0	6204213	G	A
1	AX-75493772	0	6204729	T	C
1	AX-80820751	0	6205426	G	C
1	AX-75493835	0	6207386	T	C
1	AX-75493855	0	6208571	A	G
1	AX-75493882	0	6210063	C	T
1	AX-75493891	0	6210370	C	T
1	AX-80827673	0	6211066	T	A
1	AX-75493924	0	6212088	A	G
1	AX-75493944	0	6212902	T	C
1	AX-80996207	0	6217218	G	C
1	AX-80893929	0	6222421	G	C
1	AX-75494178	0	6223418	A	C
1	AX-80792311	0	6224566	G	C
1	AX-75494204	0	6224585	C	T
1	AX-75494339	0	6231644	C	T
1	AX-75494350	0	6232328	G	A
1	AX-75494359	0	6232569	A	G
1	AX-75494415	0	6235923	T	C
1	AX-75494432	0	6236576	C	T
1	AX-75494503	0	6240163	A	C
1	AX-75494561	0	6242497	A	G
1	AX-75494618	0	6245327	A	C
1	AX-75494688	0	6248507	A	C
1	AX-75494723	0	6250077	T	C
1	AX-75494761	0	6251637	A	G
1	AX-75494802	0	6253794	A	G
1	AX-75494843	0	6256016	C	A
1	AX-80785297	0	6256077	A	T
1	AX-75494848	0	6256131	A	G
1	AX-75494916	0	6259129	T	C
1	AX-75494931	0	6260187	G	A
1	AX-75495032	0	6265582	A	G
1	AX-77285233	0	6266684	A	G
1	AX-75495109	0	6269091	T	G
1	AX-75495157	0	6270876	G	A
1	AX-75495217	0	6273835	C	T
1	AX-75495237	0	6274871	G	T
1	AX-75495266	0	6276496	G	T
1	AX-75495289	0	6277459	T	C
1	AX-75495313	0	6278521	G	A
1	AX-75495407	0	6283697	C	T
1	AX-75495420	0	6284158	T	G
1	AX-80864947	0	6284660	A	T
1	AX-80880421	0	6289754	G	C
1	AX-75495557	0	6290108	A	G
1	AX-75495610	0	6292493	A	C
1	AX-77283201	0	6296461	G	A
1	AX-75495691	0	6296548	A	G
1	AX-75495694	0	6296885	A	G
1	AX-75495700	0	6297454	A	G
1	AX-75495807	0	6303126	G	T
1	AX-75495908	0	6307351	T	C
1	AX-75495916	0	6307681	T	C
1	AX-75495943	0	6308766	T	G
1	AX-75495953	0	6309175	C	A
1	AX-75496001	0	6311481	T	C
1	AX-75496046	0	6313460	T	C
1	AX-80969383	0	6315192	C	G
1	AX-80973484	0	6316799	A	T
1	AX-75496121	0	6317446	A	G
1	AX-75496224	0	6322064	A	G
1	AX-75496298	0	6325768	C	T
1	AX-75496417	0	6330497	A	G
1	AX-75496466	0	6332472	A	C
1	AX-75496509	0	6334048	T	C
1	AX-75496629	0	6339126	T	C
1	AX-75496657	0	6340261	G	T
1	AX-75496671	0	6341018	T	G
1	AX-75496735	0	6343516	A	G
1	AX-75496800	0	6346029	A	G
1	AX-75496845	0	6347382	G	T
1	AX-75496954	0	6351985	C	T
1	AX-75496990	0	6353600	A	G
1	AX-75497012	0	6354766	T	C
1	AX-75497013	0	6354804	G	A
1	AX-75497014	0	6354836	G	A
1	AX-75497119	0	6359644	A	G
1	AX-75497134	0	6360661	G	A
1	AX-75497161	0	6361958	A	G
1	AX-75497195	0	6363853	G	A
1	AX-75497214	0	6364506	G	A
1	AX-75497266	0	6366759	G	A
1	AX-75497296	0	6368657	C	T
1	AX-75497321	0	6369679	C	T
1	AX-75497386	0	6372653	A	G
1	AX-80793315	0	6373333	G	C
[truncated: 391,418 more rows]
