# Supplementary material for: Estimation of linkage disequilibrium and analysis of genetic diversity in Korean chicken lines
Source: PLoS One. 2018 Feb 9;13(2):e0192063. doi: 10.1371/journal.pone.0192063 (PMC5806858; doi:10.1371/journal.pone.0192063)
Supplement: S3 File — (FAM) [file pone.0192063.s006.fam]

Axiom_Chicken_14-1_G53_H08.CEL G53 0 0 1 2
Axiom_Chicken_14-1_HA001_E02.CEL HA001 0 0 1 2
Axiom_Chicken_14-1_HA002_E03.CEL HA002 0 0 1 2
Axiom_Chicken_14-1_HA003_E04.CEL HA003 0 0 1 2
Axiom_Chicken_14-1_HA004_E05.CEL HA004 0 0 1 2
Axiom_Chicken_14-1_HA005_E06.CEL HA005 0 0 1 2
Axiom_Chicken_14-1_HA007_E07.CEL HA007 0 0 1 2
Axiom_Chicken_14-1_HA009_E08.CEL HA009 0 0 1 2
Axiom_Chicken_14-1_HF055_A08.CEL HF055 0 0 1 2
Axiom_Chicken_14-1_HF059_A09.CEL HF059 0 0 1 2
Axiom_Chicken_14-1_HF063_A10.CEL HF063 0 0 1 2
Axiom_Chicken_14-1_HF064_A11.CEL HF064 0 0 1 2
Axiom_Chicken_14-1_HF065_A12.CEL HF065 0 0 1 2
Axiom_Chicken_14-1_HF072_B01.CEL HF072 0 0 1 2
Axiom_Chicken_14-1_HF073_B02.CEL HF073 0 0 1 2
Axiom_Chicken_14-1_HG053_B03.CEL HG053 0 0 1 2
Axiom_Chicken_14-1_HG056_B04.CEL HG056 0 0 1 2
Axiom_Chicken_14-1_HG057_B05.CEL HG057 0 0 1 2
Axiom_Chicken_14-1_HG058_B06.CEL HG058 0 0 1 2
Axiom_Chicken_14-1_HG059_B07.CEL HG059 0 0 1 2
Axiom_Chicken_14-1_HG063_B08.CEL HG063 0 0 1 2
Axiom_Chicken_14-1_HG066_B09.CEL HG066 0 0 1 2
Axiom_Chicken_14-1_HH054_A01.CEL HH054 0 0 1 2
Axiom_Chicken_14-1_HH060_A02.CEL HH060 0 0 1 2
Axiom_Chicken_14-1_HH061_A03.CEL HH061 0 0 1 2
Axiom_Chicken_14-1_HH062_A04.CEL HH062 0 0 1 2
Axiom_Chicken_14-1_HH063_A05.CEL HH063 0 0 1 2
Axiom_Chicken_14-1_HH064_A06.CEL HH064 0 0 1 2
Axiom_Chicken_14-1_HH075_A07.CEL HH075 0 0 1 2
Axiom_Chicken_14-1_HS052_C05.CEL HS052 0 0 1 2
Axiom_Chicken_14-1_HS057_C06.CEL HS057 0 0 1 2
Axiom_Chicken_14-1_HS059_C07.CEL HS059 0 0 1 2
Axiom_Chicken_14-1_HS060_C08.CEL HS060 0 0 1 2
Axiom_Chicken_14-1_HS063_C09.CEL HS063 0 0 1 2
Axiom_Chicken_14-1_HS065_C10.CEL HS065 0 0 1 2
Axiom_Chicken_14-1_HS071_C11.CEL HS071 0 0 1 2
Axiom_Chicken_14-1_HV062_B10.CEL HV062 0 0 1 2
Axiom_Chicken_14-1_HV064_B11.CEL HV064 0 0 1 2
Axiom_Chicken_14-1_HV066_B12.CEL HV066 0 0 1 2
Axiom_Chicken_14-1_HV068_C01.CEL HV068 0 0 1 2
Axiom_Chicken_14-1_HV070_C02.CEL HV070 0 0 1 2
Axiom_Chicken_14-1_HV072_C03.CEL HV072 0 0 1 2
Axiom_Chicken_14-1_HV073_C04.CEL HV073 0 0 1 2
Axiom_Chicken_14-1_HW051_C12.CEL HW051 0 0 1 2
Axiom_Chicken_14-1_HW052_D01.CEL HW052 0 0 1 2
Axiom_Chicken_14-1_HW053_D02.CEL HW053 0 0 1 2
Axiom_Chicken_14-1_HW056_D03.CEL HW056 0 0 1 2
Axiom_Chicken_14-1_HW057_D04.CEL HW057 0 0 1 2
Axiom_Chicken_14-1_HW058_D05.CEL HW058 0 0 1 2
Axiom_Chicken_14-1_HW059_D06.CEL HW059 0 0 1 2
Axiom_Chicken_14-1_HY054_D07.CEL HY054 0 0 1 2
Axiom_Chicken_14-1_HY055_D08.CEL HY055 0 0 1 2
Axiom_Chicken_14-1_HY057_D09.CEL HY057 0 0 1 2
Axiom_Chicken_14-1_HY058_D10.CEL HY058 0 0 1 2
Axiom_Chicken_14-1_HY061_D11.CEL HY061 0 0 1 2
Axiom_Chicken_14-1_HY062_D12.CEL HY062 0 0 1 2
Axiom_Chicken_14-1_HY064_E01.CEL HY064 0 0 1 2
Axiom_Chicken_14-1_L40_H09.CEL L40 0 0 1 2
Axiom_Chicken_14-1_NC054_E09.CEL NC054 0 0 1 2
Axiom_Chicken_14-1_NC055_E10.CEL NC055 0 0 1 2
Axiom_Chicken_14-1_NC056_E11.CEL NC056 0 0 1 2
Axiom_Chicken_14-1_NC062_E12.CEL NC062 0 0 1 2
Axiom_Chicken_14-1_NC064_F01.CEL NC064 0 0 1 2
Axiom_Chicken_14-1_NC065_F02.CEL NC065 0 0 1 2
Axiom_Chicken_14-1_ND060_F03.CEL ND060 0 0 1 2
Axiom_Chicken_14-1_ND064_F04.CEL ND064 0 0 1 2
Axiom_Chicken_14-1_ND068_F05.CEL ND068 0 0 1 2
Axiom_Chicken_14-1_ND069_F06.CEL ND069 0 0 1 2
Axiom_Chicken_14-1_ND070_F07.CEL ND070 0 0 1 2
Axiom_Chicken_14-1_ND071_F08.CEL ND071 0 0 1 2
Axiom_Chicken_14-1_NH053_F09.CEL NH053 0 0 1 2
Axiom_Chicken_14-1_NH055_F10.CEL NH055 0 0 1 2
Axiom_Chicken_14-1_NH056_F11.CEL NH056 0 0 1 2
Axiom_Chicken_14-1_NH064_F12.CEL NH064 0 0 1 2
Axiom_Chicken_14-1_NH065_G01.CEL NH065 0 0 1 2
Axiom_Chicken_14-1_NH068_G02.CEL NH068 0 0 1 2
Axiom_Chicken_14-1_NR048_G03.CEL NR048 0 0 1 2
Axiom_Chicken_14-1_NR051_G04.CEL NR051 0 0 1 2
Axiom_Chicken_14-1_NR063_G05.CEL NR063 0 0 1 2
Axiom_Chicken_14-1_NR065_G06.CEL NR065 0 0 1 2
Axiom_Chicken_14-1_NR066_G07.CEL NR066 0 0 1 2
Axiom_Chicken_14-1_NR067_G08.CEL NR067 0 0 1 2
Axiom_Chicken_14-1_NS052_G09.CEL NS052 0 0 1 2
Axiom_Chicken_14-1_NS054_G10.CEL NS054 0 0 1 2
Axiom_Chicken_14-1_NS059_G11.CEL NS059 0 0 1 2
Axiom_Chicken_14-1_NS060_G12.CEL NS060 0 0 1 2
Axiom_Chicken_14-1_NS064_H01.CEL NS064 0 0 1 2
Axiom_Chicken_14-1_NS067_H02.CEL NS067 0 0 1 2
Axiom_Chicken_14-1_NY065_H03.CEL NY065 0 0 1 2
Axiom_Chicken_14-1_NY068_H04.CEL NY068 0 0 1 2
Axiom_Chicken_14-1_NY069_H05.CEL NY069 0 0 1 2
Axiom_Chicken_14-1_NY075_H06.CEL NY075 0 0 1 2
Axiom_Chicken_14-1_NY078_H07.CEL NY078 0 0 1 2
Axiom_Chicken_14-1_R16_H10.CEL R16 0 0 1 2
Axiom_Chicken_14-1_W3_H11.CEL W3 0 0 1 2
Axiom_Chicken_14-1_Y24_H12.CEL Y24 0 0 1 2
Axiom_chicken_14-8_HF083_B05.CEL HF083 0 0 1 2
Axiom_chicken_14-8_HF085_B06.CEL HF085 0 0 1 2
Axiom_chicken_14-8_HF086_B07.CEL HF086 0 0 1 2
Axiom_chicken_14-8_HF087_B08.CEL HF087 0 0 1 2
Axiom_chicken_14-8_HF088_B09.CEL HF088 0 0 1 2
Axiom_chicken_14-8_HF089_B10.CEL HF089 0 0 1 2
Axiom_chicken_14-8_HF090_B11.CEL HF090 0 0 1 2
Axiom_chicken_14-8_HF091_B12.CEL HF091 0 0 1 2
Axiom_chicken_14-8_HF092_C01.CEL HF092 0 0 1 2
Axiom_chicken_14-8_HF093_C02.CEL HF093 0 0 1 2
Axiom_chicken_14-8_HF094_C03.CEL HF094 0 0 1 2
Axiom_chicken_14-8_HF095_C04.CEL HF095 0 0 1 2
Axiom_chicken_14-8_HF096_C05.CEL HF096 0 0 1 2
Axiom_chicken_14-8_HF097_C06.CEL HF097 0 0 1 2
Axiom_chicken_14-8_HF098_C07.CEL HF098 0 0 1 2
Axiom_chicken_14-8_HF099_C08.CEL HF099 0 0 1 2
Axiom_chicken_14-8_HG075_C09.CEL HG075 0 0 1 2
Axiom_chicken_14-8_HG076_C10.CEL HG076 0 0 1 2
Axiom_chicken_14-8_HG077_C11.CEL HG077 0 0 1 2
Axiom_chicken_14-8_HG078_C12.CEL HG078 0 0 1 2
Axiom_chicken_14-8_HG079_D01.CEL HG079 0 0 1 2
Axiom_chicken_14-8_HG080_D02.CEL HG080 0 0 1 2
Axiom_chicken_14-8_HG081_D03.CEL HG081 0 0 1 2
Axiom_chicken_14-8_HG082_D04.CEL HG082 0 0 1 2
Axiom_chicken_14-8_HG083_D05.CEL HG083 0 0 1 2
Axiom_chicken_14-8_HG084_D06.CEL HG084 0 0 1 2
Axiom_chicken_14-8_HG085_D07.CEL HG085 0 0 1 2
Axiom_chicken_14-8_HG086_D08.CEL HG086 0 0 1 2
Axiom_chicken_14-8_HG087_D09.CEL HG087 0 0 1 2
Axiom_chicken_14-8_HG088_D10.CEL HG088 0 0 1 2
Axiom_chicken_14-8_HG089_D11.CEL HG089 0 0 1 2
Axiom_chicken_14-8_HG090_D12.CEL HG090 0 0 1 2
Axiom_chicken_14-8_HH076_A01.CEL HH076 0 0 1 2
Axiom_chicken_14-8_HH077_A02.CEL HH077 0 0 1 2
Axiom_chicken_14-8_HH078_A03.CEL HH078 0 0 1 2
Axiom_chicken_14-8_HH079_A04.CEL HH079 0 0 1 2
Axiom_chicken_14-8_HH080_A05.CEL HH080 0 0 1 2
Axiom_chicken_14-8_HH081_A06.CEL HH081 0 0 1 2
Axiom_chicken_14-8_HH082_A07.CEL HH082 0 0 1 2
Axiom_chicken_14-8_HH083_A08.CEL HH083 0 0 1 2
Axiom_chicken_14-8_HH084_A09.CEL HH084 0 0 1 2
Axiom_chicken_14-8_HH085_A10.CEL HH085 0 0 1 2
Axiom_chicken_14-8_HH086_A11.CEL HH086 0 0 1 2
Axiom_chicken_14-8_HH087_A12.CEL HH087 0 0 1 2
Axiom_chicken_14-8_HH088_B01.CEL HH088 0 0 1 2
Axiom_chicken_14-8_HH089_B02.CEL HH089 0 0 1 2
Axiom_chicken_14-8_HH090_B03.CEL HH090 0 0 1 2
Axiom_chicken_14-8_HH091_B04.CEL HH091 0 0 1 2
Axiom_chicken_14-8_HS076_F05.CEL HS076 0 0 1 2
Axiom_chicken_14-8_HS077_F06.CEL HS077 0 0 1 2
Axiom_chicken_14-8_HS078_F07.CEL HS078 0 0 1 2
Axiom_chicken_14-8_HS079_F08.CEL HS079 0 0 1 2
Axiom_chicken_14-8_HS080_F09.CEL HS080 0 0 1 2
Axiom_chicken_14-8_HS081_F10.CEL HS081 0 0 1 2
Axiom_chicken_14-8_HS082_F11.CEL HS082 0 0 1 2
Axiom_chicken_14-8_HS083_F12.CEL HS083 0 0 1 2
Axiom_chicken_14-8_HS084_G01.CEL HS084 0 0 1 2
Axiom_chicken_14-8_HS085_G02.CEL HS085 0 0 1 2
Axiom_chicken_14-8_HS086_G03.CEL HS086 0 0 1 2
Axiom_chicken_14-8_HS087_G04.CEL HS087 0 0 1 2
Axiom_chicken_14-8_HS088_G05.CEL HS088 0 0 1 2
Axiom_chicken_14-8_HS089_G06.CEL HS089 0 0 1 2
Axiom_chicken_14-8_HS090_G07.CEL HS090 0 0 1 2
Axiom_chicken_14-8_HS091_G08.CEL HS091 0 0 1 2
Axiom_chicken_14-8_HV080_E01.CEL HV080 0 0 1 2
Axiom_chicken_14-8_HV082_E02.CEL HV082 0 0 1 2
Axiom_chicken_14-8_HV084_E03.CEL HV084 0 0 1 2
Axiom_chicken_14-8_HV085_E04.CEL HV085 0 0 1 2
Axiom_chicken_14-8_HV086_E05.CEL HV086 0 0 1 2
Axiom_chicken_14-8_HV087_E06.CEL HV087 0 0 1 2
Axiom_chicken_14-8_HV089_E07.CEL HV089 0 0 1 2
Axiom_chicken_14-8_HV090_E08.CEL HV090 0 0 1 2
Axiom_chicken_14-8_HV091_E09.CEL HV091 0 0 1 2
Axiom_chicken_14-8_HV092_E10.CEL HV092 0 0 1 2
Axiom_chicken_14-8_HV093_E11.CEL HV093 0 0 1 2
Axiom_chicken_14-8_HV094_E12.CEL HV094 0 0 1 2
Axiom_chicken_14-8_HV095_F01.CEL HV095 0 0 1 2
Axiom_chicken_14-8_HV096_F02.CEL HV096 0 0 1 2
Axiom_chicken_14-8_HV097_F03.CEL HV097 0 0 1 2
Axiom_chicken_14-8_HV098_F04.CEL HV098 0 0 1 2
Axiom_chicken_14-8_HW083_G09.CEL HW083 0 0 1 2
Axiom_chicken_14-8_HW084_G10.CEL HW084 0 0 1 2
Axiom_chicken_14-8_HW085_G11.CEL HW085 0 0 1 2
Axiom_chicken_14-8_HW087_G12.CEL HW087 0 0 1 2
Axiom_chicken_14-8_HW088_H01.CEL HW088 0 0 1 2
Axiom_chicken_14-8_HW089_H02.CEL HW089 0 0 1 2
Axiom_chicken_14-8_HW090_H03.CEL HW090 0 0 1 2
Axiom_chicken_14-8_HW091_H04.CEL HW091 0 0 1 2
Axiom_chicken_14-8_HW092_H05.CEL HW092 0 0 1 2
Axiom_chicken_14-8_HW093_H06.CEL HW093 0 0 1 2
Axiom_chicken_14-8_HW094_H07.CEL HW094 0 0 1 2
Axiom_chicken_14-8_HW095_H08.CEL HW095 0 0 1 2
Axiom_chicken_14-8_HW096_H09.CEL HW096 0 0 1 2
Axiom_chicken_14-8_HW097_H10.CEL HW097 0 0 1 2
Axiom_chicken_14-8_HW098_H11.CEL HW098 0 0 1 2
Axiom_chicken_14-8_HW099_H12.CEL HW099 0 0 1 2
